# Supplementary material for: Gut Microbiome of the Canadian Arctic Inuit
Source: mSphere. 2017 Jan 4;2(1):e00297-16. doi: 10.1128/mSphere.00297-16 (PMC5214747; doi:10.1128/mSphere.00297-16)
Supplement: TABLE S1 [file sph001172219st10.xlsx]

## Sheet: Supp Table S1A
Supplementary Table S1A
	Frequently reported traditional food items	Percentage of respondents		Frequency of traditional food consumption	Percentage of respondents
	Caribou	0.92		Never	0.04
	Arctic char	0.85		Infrequently	0.12
	Seal	0.69		Frequently	0.38
	Whale (muktuk)	0.62		Everyday	0.46

## Sheet: Supp Table S1B
Supplementary Table S1B
	Characteristic	Nunavut participants	Montreal participants
	n recruited	26	33
	Gender (%)
	Men	0.38	0.47
	Women	0.62	0.53
	Average age (years ± stdev)	42 ± 16	36 ± 14
	Body mass index
	Average BMI (± stdev)	28 ± 7	23 ± 4
	Overweight or obese individuals (%)	0.65	0.24
	Ethnicity of participants (%)
	Inuk	0.88	0
	Inuk-European descent	0.04	0
	European descent	0.08	1

## Sheet: Supp Table S1C
Supplementary Table S1C
	Scores			Bins and labels
	Frequency bin	Value		Bins	4 bins	2 bins
	Never	0		0	Never	Western
	Sometimes (at least once a week)	1		1-3	Infrequently	Western
	Everyday	2		4-7	Frequently	Inuit
				8-10	Everyday	Inuit
	Participant ID	Location	Gender	Ethnicity	BMI	BMI category	Shared household	Traditional diet consumption																								Counts				Bins
								Arctic char				Ptarmigan				Muskox				Caribou				Seal				Whale
								Never	At least once a week	Everyday	Raw?	Never	At least once a week	Everyday	Raw?	Never	At least once a week	Everyday	Raw?	Never	At least once a week	Everyday	Raw?	Never	At least once a week	Everyday	Raw?	Never	At least once a week	Everyday	Raw?	Never	At least once a week	Everyday	Scores	Traditional diet bin	Dietary bin
	R1	Nunavut	Male	Inuk	33.8026	Obese class I				x	yes	x				x						x	x			x	yes			x	x	2		4	8	Everyday	Inuit diet
	R2	Nunavut	Female	Inuk	44.9861	Obese class III				x	yes			x	yes	x						x				x	yes			x	x	1		5	10	Everyday	Inuit diet
	R3	Nunavut	Male	Inuk	29.1272	Overweight				x	yes	x				x						x	x			x	yes	x				3		3	6	Frequently	Inuit diet
	R4	Nunavut	Male	Inuk	19.7556	Healthy weight				x	yes		x		yes	x						x	x			x	yes			x	x	1	1	4	9	Everyday	Inuit diet
	R5	Nunavut	Male	Caucasian	35.8924	Obese class II				x					yes	x					x			x						x		3	1	2	5	Frequently	Inuit diet
	R6	Nunavut	Male	Inuk	26.5164	Overweight	A		x		yes	x				x					x			x				x				4	2		2	Infrequently	Western diet
	R7	Nunavut	Female	Inuk	20.7644	Healthy weight	A		x		yes		x		yes	x					x			x				x				3	3		3	Infrequently	Western diet
	R8	Nunavut	Male	Inuk	22.2872	Healthy weight	B			x	yes	x				x					x		x		x		yes	x				3	2	1	4	Frequently	Inuit diet
	R9	Nunavut	Female	Inuk	NA	NA	B			x	yes			x	yes	x						x	x			x	yes			x	x	1		5	10	Everyday	Inuit diet
	R10	Nunavut	Female	Inuk	44.1641	Obese class III				x	yes		x		yes	x					x		x			x	yes		x		x	1	3	2	7	Frequently	Inuit diet
	R11	Nunavut	Female	Inuk	24.1071	Healthy weight	C		x		yes	x						x	yes			x	x			x		x				2	1	3	7	Frequently	Inuit diet
	R12	Nunavut	Male	Inuk	22.3391	Healthy weight	C			x	yes				yes	x						x	x		x		yes	x				3	1	2	5	Frequently	Inuit diet
	R13	Nunavut	Female	Inuk	29.2653	Overweight	D			x	yes			x	yes	x						x	x			x	yes			x	x	1		5	10	Everyday	Inuit diet
	R14	Nunavut	Female	Inuk	32.6016	Obese class I			x		yes	x				x						x	x		x		yes	x				3	2	1	4	Frequently	Inuit diet
	R15	Nunavut	Female	Inuk	35.0665	Obese class II				x	yes	x				x						x	x			x				x	x	2		4	8	Everyday	Inuit diet
	R16	Nunavut	Female	Inuk	26.5781	Overweight		x				x				x						x				x			x		x	3	1	2	5	Frequently	Inuit diet
	R17	Nunavut	Male	Caucasian	27.7551	Overweight		x				x				x					x			x				x				5	1		1	Infrequently	Western diet
	R18	Nunavut	Female	Inuk	33.5882	Obese class I				x		x				x						x				x				x	x	2		4	8	Everyday	Inuit diet
	R19	Nunavut	Male	Inuk	28.8044	Overweight				x	yes	x				x						x	x			x	yes			x	x	2		4	8	Everyday	Inuit diet
	R20	Nunavut	Female	Inuk/Caucasian	27.3138	Overweight				x		x				x						x	x	x						x	x	3		3	6	Frequently	Inuit diet
	R21	Nunavut	Female	Inuk	25.9133	Overweight				x	yes			x	yes	x						x	x			x	yes			x	x	1		5	10	Everyday	Inuit diet
	R22	Nunavut	Female	Inuk	21.2617	Healthy weight		x				x				x				x				x				x				6			0	Never	Western diet
	R23	Nunavut	Male	Inuk	26.5164	Overweight	D			x	yes	x				x						x	x	x						x	x	3		3	6	Frequently	Inuit diet
	R24	Nunavut	Female	Inuk	19.633	Healthy weight				x	yes		x		yes	x						x	x			x	yes			x	x	1	1	4	9	Everyday	Inuit diet
	R25	Nunavut	Female	Inuk	18.7813	Healthy weight				x	yes	x					x					x	x			x	yes			x	x	1	1	4	9	Everyday	Inuit diet
	R26	Nunavut	Female	Inuk	26.5062	Overweight				x	yes		x		yes	x						x	x			x	yes			x	x	1	1	4	9	Everyday	Inuit diet
	M1	Montreal	Female	Caucasian	25.9259	Overweight		x				x				x				x				x				x				6			0	Never	Western diet
	M2	Montreal	Female	Caucasian	22.9899	Healthy		x				x				x				x				x				x				6			0	Never	Western diet
	M3	Montreal	Female	Caucasian	23.8054	Healthy		x				x				x				x				x				x				6			0	Never	Western diet
	M4	Montreal	Male	Caucasian	24.4376	Healthy		x				x				x				x				x				x				6			0	Never	Western diet
	M5	Montreal	Male	Caucasian	24.05	Healthy		x				x				x				x				x				x				6			0	Never	Western diet
	M6	Montreal	Female	Caucasian	24.5428	Healthy		x				x				x				x				x				x				6			0	Never	Western diet
	M7	Montreal	Female	Caucasian	25.3933	Overweight		x				x				x				x				x				x				6			0	Never	Western diet
	M8	Montreal	Female	Caucasian	23.8678	Healthy		x				x				x				x				x				x				6			0	Never	Western diet
	M9	Montreal	Female	Caucasian	20.7612	Healthy		x				x				x				x				x				x				6			0	Never	Western diet
	M10	Montreal	Male	Caucasian	18.7109	Healthy		x				x				x				x				x				x				6			0	Never	Western diet
	M11	Montreal	Male	Caucasian	21.5017	Healthy		x				x				x				x				x				x				6			0	Never	Western diet
	M12	Montreal	Male	Caucasian	21.1869	Healthy		x				x				x				x				x				x				6			0	Never	Western diet
	M13	Montreal	Male	Caucasian	22.1513	Healthy		x				x				x				x				x				x				6			0	Never	Western diet
	M14	Montreal	Male	Caucasian	25.0537	Overweight		x				x				x				x				x				x				6			0	Never	Western diet
	M15	Montreal	Male	Caucasian	23.9645	Healthy		x				x				x				x				x				x				6			0	Never	Western diet
	M16	Montreal	Female	Caucasian	21.4375	Healthy		x				x				x				x				x				x				6			0	Never	Western diet
	M17	Montreal	Male	Caucasian	23.6208	Healthy		x				x				x				x				x				x				6			0	Never	Western diet
	M18	Montreal	Female	Caucasian	18.9448	Healthy		x				x				x				x				x				x				6			0	Never	Western diet
	M19	Montreal	Female	Caucasian	21.9549	Healthy		x				x				x				x				x				x				6			0	Never	Western diet
	M20	Montreal	Male	Caucasian	20.0417	Healthy		x				x				x				x				x				x				6			0	Never	Western diet
	M21	Montreal	Female	Caucasian	22.7338	Healthy		x				x				x				x				x				x				6			0	Never	Western diet
	M22	Montreal	Female	Caucasian	23.9	Healthy		x				x				x				x				x				x				6			0	Never	Western diet
	M23	Montreal	Male	Caucasian	26.5164	Overweight	E	x				x				x				x				x				x				6			0	Never	Western diet
	M24	Montreal	Female	Caucasian	20.375	Healthy	F	x				x				x				x				x				x				6			0	Never	Western diet
	M25	Montreal	Female	Caucasian	36.907	Obese class II	E	x				x				x				x				x				x				6			0	Never	Western diet
	M26	Montreal	Male	Caucasian	28.6296	Overweight	F	x				x				x				x				x				x				6			0	Never	Western diet
	M27	Montreal	Male	Caucasian	26.6817	Overweight		x				x				x				x				x				x				6			0	Never	Western diet
	M28	Montreal	Male	Caucasian	24.045	Healthy		x				x				x				x				x				x				6			0	Never	Western diet
	M29	Montreal	Female	Caucasian	20.9982	Healthy		x				x				x				x				x				x				6			0	Never	Western diet
	M30	Montreal	Male	Caucasian/Asian	NA	NA		x				x				x				x				x				x				6			0	Never	Western diet
	M31	Montreal	Female	Caucasian	18.8339	Healthy		x				x				x				x				x				x				6			0	Never	Western diet
	M32	Montreal	Female	Caucasian	19.3252	Healthy		x				x				x				x				x				x				6			0	Never	Western diet
	M33	Montreal	Female	Caucasian	26.156	Overweight		x				x				x				x				x				x				6			0	Never	Western diet

## Sheet: Supp Table S1D
Supplementary Table S1D
	Legend
	Enriched in Montreal and in Western diet
	Enriched in Montreal and Inuit diet
	Enriched in Nunavut and Western diet
	Enriched in Nunavut and Inuit diet
	Enriched in Montreal
	Taxonomy	OTU	baseMean	log2FoldChange	lfcSE	stat	P	FDR P
	k__Bacteria; p__Bacteroidetes; c__Bacteroidia; o__Bacteroidales; f__Prevotellaceae; g__Prevotella; s__copri	4436552	103.387	-3.84376	0.563885	-6.81657	9.32e-12	3.75e-09
	k__Bacteria; p__Firmicutes; c__Clostridia; o__Clostridiales; f__Ruminococcaceae; g__Faecalibacterium; s__prausnitzii	339494	25.232	-3.5663	0.562139	-6.34416	2.24e-10	7.88e-08
	k__Bacteria; p__Bacteroidetes; c__Bacteroidia; o__Bacteroidales; f__Prevotellaceae; g__Prevotella; s__copri	4410166	24.9927	-3.44757	0.571763	-6.02971	1.64e-09	4.21e-07
	k__Bacteria; p__Bacteroidetes; c__Bacteroidia; o__Bacteroidales; f__Bacteroidaceae; g__Bacteroides; s__	178253	16.3835	-3.35033	0.54102	-6.19262	5.92e-10	1.85e-07
	k__Bacteria; p__Firmicutes; c__Clostridia; o__Clostridiales; f__Ruminococcaceae; g__; s__	370086	14.428	-2.96125	0.545012	-5.43336	5.53e-08	8.2e-06
	k__Bacteria; p__Actinobacteria; c__Actinobacteria; o__Bifidobacteriales; f__Bifidobacteriaceae; g__Bifidobacterium; s__	471180	12.8218	-2.92521	0.545087	-5.3665	8.03e-08	1.08e-05
	k__Bacteria; p__Bacteroidetes; c__Bacteroidia; o__Bacteroidales; f__Rikenellaceae; g__; s__	107044	16.7552	-2.64801	0.501565	-5.27949	1.3e-07	1.66e-05
	k__Bacteria; p__Bacteroidetes; c__Bacteroidia; o__Bacteroidales; f__Prevotellaceae; g__Prevotella; s__	3754778	6.74557	-2.43533	0.526366	-4.62669	3.72e-06	0.000317181
	k__Bacteria; p__Proteobacteria; c__Betaproteobacteria; o__Burkholderiales; f__Alcaligenaceae; g__Sutterella; s__	562244	4.83685	-2.13897	0.518836	-4.12263	3.75e-05	0.00202913
	k__Bacteria; p__Firmicutes; c__Clostridia; o__Clostridiales; f__Ruminococcaceae; g__; s__	279534	4.82052	-2.11638	0.505441	-4.18719	2.82e-05	0.0016575
	k__Bacteria; p__Firmicutes; c__Clostridia; o__Clostridiales; f__Ruminococcaceae; g__; s__	178713	5.5418	-2.11149	0.523382	-4.03432	5.48e-05	0.00261463
	k__Bacteria; p__Bacteroidetes; c__Bacteroidia; o__Bacteroidales; f__[Paraprevotellaceae]; g__[Prevotella]; s__	3910247	4.14788	-1.9896	0.50723	-3.92248	8.76e-05	0.00357814
	k__Bacteria; p__Firmicutes; c__Clostridia; o__Clostridiales; f__; g__; s__	363430	9.28056	-1.98827	0.524352	-3.79186	0.000149525	0.00533181
	k__Bacteria; p__Bacteroidetes; c__Bacteroidia; o__Bacteroidales; f__Prevotellaceae; g__Prevotella; s__	4434579	4.09878	-1.96842	0.508883	-3.86812	0.000109676	0.00429109
	k__Bacteria; p__Firmicutes; c__Bacilli; o__Lactobacillales; f__; g__; s__	4469032	7.07514	-1.95834	0.512572	-3.82061	0.000133124	0.00487027
	k__Bacteria; p__Firmicutes; c__Clostridia; o__Clostridiales; f__Ruminococcaceae; g__Anaerotruncus; s__	315223	6.20342	-1.8915	0.452791	-4.17743	2.95e-05	0.00169493
	k__Bacteria; p__Bacteroidetes; c__Bacteroidia; o__Bacteroidales; f__[Barnesiellaceae]; g__; s__	4470870	4.3373	-1.81748	0.480935	-3.77905	0.000157428	0.00543953
	k__Bacteria; p__Bacteroidetes; c__Bacteroidia; o__Bacteroidales; f__[Barnesiellaceae]; g__; s__	175844	62.4465	-1.81317	0.504929	-3.59093	0.000329495	0.00928188
	k__Bacteria; p__Firmicutes; c__Bacilli; o__Lactobacillales; f__Streptococcaceae; g__Lactococcus; s__	1100972	11.0743	-1.79299	0.465902	-3.84843	0.000118875	0.00449985
	k__Bacteria; p__Firmicutes; c__Clostridia; o__Clostridiales; f__Lachnospiraceae; g__; s__	180216	11.0637	-1.78951	0.528724	-3.38458	0.000712873	0.0148753
	k__Bacteria; p__Firmicutes; c__Clostridia; o__Clostridiales; f__Ruminococcaceae; g__; s__	323903	4.69295	-1.78181	0.492838	-3.61541	0.000299873	0.00889202
	k__Bacteria; p__Firmicutes; c__Clostridia; o__Clostridiales; f__; g__; s__	4417708	7.32537	-1.776	0.502514	-3.53423	0.000408971	0.0109721
	k__Bacteria; p__Bacteroidetes; c__Bacteroidia; o__Bacteroidales; f__Bacteroidaceae; g__Bacteroides; s__	4407515	7.22095	-1.77131	0.488535	-3.62576	0.000288112	0.00863417
	k__Bacteria; p__Firmicutes; c__Clostridia; o__Clostridiales; f__Lachnospiraceae; g__Lachnospira; s__	New,CleanUp,ReferenceOTU47	3.83693	-1.76495	0.452118	-3.90374	9.47e-05	0.0038117
	k__Bacteria; p__Firmicutes; c__Clostridia; o__Clostridiales; f__Lachnospiraceae; g__; s__	3692427	2.91938	-1.6834	0.472402	-3.56349	0.000365962	0.0100089
	k__Bacteria; p__Bacteroidetes; c__Bacteroidia; o__Bacteroidales; f__[Paraprevotellaceae]; g__; s__	4319785	3.10535	-1.66123	0.489252	-3.39545	0.000685167	0.0146221
	k__Bacteria; p__Firmicutes; c__Clostridia; o__Clostridiales; f__; g__; s__	182735	12.2491	-1.65103	0.482602	-3.4211	0.000623685	0.0139438
	k__Bacteria; p__Firmicutes; c__Clostridia; o__Clostridiales; f__Ruminococcaceae; g__; s__	New,CleanUp,ReferenceOTU2304	3.09684	-1.61786	0.47322	-3.41883	0.00062891	0.0139499
	k__Bacteria; p__Bacteroidetes; c__Bacteroidia; o__Bacteroidales; f__Bacteroidaceae; g__Bacteroides; NA	2388617	2.9167	-1.61687	0.468465	-3.45141	0.000557658	0.013091
	k__Bacteria; p__Bacteroidetes; c__Bacteroidia; o__Bacteroidales; f__Bacteroidaceae; g__Bacteroides; s__	1950496	7.43065	-1.61212	0.481702	-3.34671	0.000817774	0.0164548
	k__Bacteria; p__Firmicutes; c__Clostridia; o__Clostridiales; f__Lachnospiraceae; g__Anaerostipes; s__	279107	13.6362	-1.59163	0.483474	-3.29207	0.000994539	0.0188028
	k__Bacteria; p__Firmicutes; c__Clostridia; o__Clostridiales; f__Ruminococcaceae; g__; s__	New,ReferenceOTU343	2.97493	-1.58956	0.458678	-3.46552	0.000529202	0.0127415
	k__Bacteria; p__Proteobacteria; c__Betaproteobacteria; o__Burkholderiales; f__Alcaligenaceae; g__Sutterella; s__	215097	3.12399	-1.57871	0.465258	-3.3932	0.000690813	0.0146317
	k__Bacteria; p__Firmicutes; c__Clostridia; o__Clostridiales; f__Clostridiaceae; g__Clostridium; s__	4445673	8.69375	-1.56214	0.519608	-3.00637	0.00264385	0.0329545
	k__Bacteria; p__Firmicutes; c__Bacilli; o__Lactobacillales; f__Enterococcaceae; g__Enterococcus; NA	152485	3.28967	-1.55983	0.444483	-3.50932	0.000449254	0.011505
	k__Bacteria; p__Proteobacteria; c__Gammaproteobacteria; o__Enterobacteriales; f__Enterobacteriaceae; g__; s__	2689396	27.9854	-1.55761	0.497083	-3.1335	0.00172736	0.0259134
	k__Bacteria; p__Firmicutes; c__Clostridia; o__Clostridiales; f__Ruminococcaceae; g__Faecalibacterium; s__prausnitzii	147702	44.3011	-1.54339	0.528112	-2.92247	0.00347263	0.0389737
	k__Bacteria; p__Firmicutes; c__Clostridia; o__Clostridiales; f__Ruminococcaceae; g__Faecalibacterium; s__prausnitzii	186081	3.28699	-1.52925	0.461508	-3.31359	0.000921069	0.0181444
	k__Bacteria; p__Firmicutes; c__Clostridia; o__Clostridiales; f__Ruminococcaceae; g__; s__	New,CleanUp,ReferenceOTU77039	2.7463	-1.52591	0.425312	-3.58774	0.000333558	0.00930329
	k__Bacteria; p__Firmicutes; c__Clostridia; o__Clostridiales; f__Ruminococcaceae; g__; s__	312882	21.8703	-1.52571	0.469839	-3.24731	0.00116503	0.0210951
	k__Bacteria; p__Bacteroidetes; c__Bacteroidia; o__Bacteroidales; f__Bacteroidaceae; g__Bacteroides; s__	186866	7.68779	-1.50879	0.474669	-3.17862	0.0014798	0.0238278
	k__Bacteria; p__Firmicutes; c__Clostridia; o__Clostridiales; f__Ruminococcaceae; g__Ruminococcus; s__	180107	3.35551	-1.4995	0.491182	-3.05283	0.00226696	0.0301228
	k__Bacteria; p__Bacteroidetes; c__Bacteroidia; o__Bacteroidales; f__Bacteroidaceae; g__Bacteroides; s__	New,ReferenceOTU71	4.59379	-1.49307	0.488693	-3.05524	0.00224884	0.0301228
	k__Bacteria; p__Firmicutes; c__Clostridia; o__Clostridiales; NA; NA; NA	157842	2.62484	-1.48505	0.454387	-3.26824	0.00108219	0.0200561
	k__Bacteria; p__Bacteroidetes; c__Bacteroidia; o__Bacteroidales; f__[Odoribacteraceae]; g__Butyricimonas; s__	4333921	3.06413	-1.4775	0.471569	-3.13315	0.0017294	0.0259134
	k__Bacteria; p__Firmicutes; c__Clostridia; o__Clostridiales; f__; g__; s__	181083	4.55108	-1.47034	0.464595	-3.16477	0.00155208	0.0242594
	k__Bacteria; p__Firmicutes; c__Clostridia; o__Clostridiales; f__Ruminococcaceae; g__; s__	4338990	7.46247	-1.46891	0.522109	-2.81342	0.00490173	0.0482804
	k__Bacteria; p__Firmicutes; c__Clostridia; o__Clostridiales; f__Ruminococcaceae; g__; s__	183829	2.92062	-1.46568	0.476626	-3.0751	0.00210429	0.0290577
	k__Bacteria; p__Firmicutes; c__Clostridia; o__Clostridiales; f__; g__; s__	1110312	2.6313	-1.46546	0.472241	-3.10321	0.00191434	0.0276857
	k__Bacteria; p__Firmicutes; c__Clostridia; o__Clostridiales; f__Lachnospiraceae; g__; s__	2740201	9.46701	-1.45727	0.512318	-2.84447	0.00444857	0.0454044
	k__Bacteria; p__Firmicutes; c__Clostridia; o__Clostridiales; f__[Mogibacteriaceae]; g__; s__	216010	3.49604	-1.4463	0.41991	-3.44431	0.000572509	0.0133286
	k__Bacteria; p__Proteobacteria; c__Gammaproteobacteria; o__Enterobacteriales; f__Enterobacteriaceae; g__; s__	3799784	11.1158	-1.44566	0.510446	-2.83215	0.00462364	0.0465172
	k__Bacteria; p__Proteobacteria; c__Gammaproteobacteria; o__Enterobacteriales; f__Enterobacteriaceae; g__; s__	New,ReferenceOTU289	4.39135	-1.44232	0.454866	-3.17087	0.00151981	0.0241882
	k__Bacteria; p__Bacteroidetes; c__Bacteroidia; o__Bacteroidales; f__Bacteroidaceae; g__Bacteroides; s__	New,ReferenceOTU88	11.3253	-1.44106	0.490507	-2.93791	0.00330436	0.0379734
	k__Bacteria; p__Bacteroidetes; c__Bacteroidia; o__Bacteroidales; f__Bacteroidaceae; g__Bacteroides; s__	New,CleanUp,ReferenceOTU65969	4.41153	-1.43196	0.491528	-2.91329	0.00357642	0.0395089
	k__Bacteria; p__Firmicutes; c__Clostridia; o__Clostridiales; f__Ruminococcaceae; g__; s__	997267	3.9435	-1.42755	0.475837	-3.00009	0.00269899	0.0334936
	k__Bacteria; p__Firmicutes; c__Clostridia; o__Clostridiales; f__Ruminococcaceae; g__Oscillospira; s__	197988	8.75916	-1.41517	0.477446	-2.96405	0.00303618	0.0363675
	k__Bacteria; p__Firmicutes; c__Clostridia; o__Clostridiales; f__Lachnospiraceae; g__[Ruminococcus]; s__gnavus	1667433	6.85699	-1.40926	0.440574	-3.19869	0.00138053	0.0227425
	k__Bacteria; p__Firmicutes; c__Clostridia; o__Clostridiales; f__Ruminococcaceae; g__; s__	4288931	2.4941	-1.40342	0.462591	-3.03383	0.00241469	0.0310602
	k__Bacteria; p__Actinobacteria; c__Coriobacteriia; o__Coriobacteriales; f__Coriobacteriaceae; g__; s__	232900	15.0037	-1.39856	0.483375	-2.89332	0.00381189	0.0408293
	k__Bacteria; p__Firmicutes; c__Clostridia; o__Clostridiales; f__Lachnospiraceae; g__; s__	364034	2.28015	-1.37676	0.445018	-3.09371	0.00197668	0.0279814
	k__Bacteria; p__Firmicutes; c__Clostridia; o__Clostridiales; f__Veillonellaceae; g__Dialister; s__	New,CleanUp,ReferenceOTU40173	2.27769	-1.36811	0.450603	-3.03617	0.00239605	0.0309823
	k__Bacteria; p__Firmicutes; c__Bacilli; o__Lactobacillales; f__Lactobacillaceae; g__Lactobacillus; s__	846656	2.66754	-1.36768	0.456515	-2.99592	0.00273623	0.0338068
	k__Bacteria; p__Firmicutes; c__Clostridia; o__Clostridiales; f__Lachnospiraceae; g__[Ruminococcus]; s__gnavus	4436046	2.85155	-1.34554	0.442472	-3.04096	0.00235823	0.0307553
	k__Bacteria; p__Firmicutes; c__Clostridia; o__Clostridiales; f__; g__; s__	4405146	2.79461	-1.34341	0.473286	-2.83847	0.00453306	0.0457931
	k__Bacteria; p__Firmicutes; c__Clostridia; o__Clostridiales; f__Lachnospiraceae; g__Blautia; s__	175586	4.26908	-1.3359	0.46223	-2.89013	0.00385083	0.0410061
	k__Bacteria; p__Firmicutes; c__Clostridia; o__Clostridiales; f__; g__; s__	4310675	2.31704	-1.33448	0.430318	-3.10115	0.00192773	0.0277062
	k__Bacteria; p__Actinobacteria; c__Coriobacteriia; o__Coriobacteriales; f__Coriobacteriaceae; g__; s__	4328026	2.25088	-1.33349	0.459897	-2.89954	0.0037371	0.0404901
	k__Bacteria; p__Firmicutes; c__Clostridia; o__Clostridiales; f__; g__; s__	321440	2.37094	-1.33229	0.461065	-2.88958	0.00385751	0.0410061
	k__Bacteria; p__Firmicutes; c__Clostridia; o__Clostridiales; f__Lachnospiraceae; g__Blautia; s__producta	158211	2.3478	-1.32979	0.448999	-2.96168	0.00305967	0.0363675
	k__Bacteria; p__Bacteroidetes; c__Bacteroidia; o__Bacteroidales; f__Bacteroidaceae; g__Bacteroides; s__	New,CleanUp,ReferenceOTU28358	2.56139	-1.32116	0.444717	-2.97078	0.00297043	0.0357594
	k__Bacteria; p__Firmicutes; c__Bacilli; o__Lactobacillales; f__Streptococcaceae; g__Streptococcus; s__	New,CleanUp,ReferenceOTU71035	4.85043	-1.2822	0.410044	-3.12699	0.00176608	0.0261844
	k__Bacteria; p__Proteobacteria; c__Gammaproteobacteria; o__Enterobacteriales; f__Enterobacteriaceae; g__; s__	4457268	3.05527	-1.2789	0.432334	-2.95813	0.00309508	0.0366335
	k__Bacteria; p__Actinobacteria; c__Coriobacteriia; o__Coriobacteriales; f__Coriobacteriaceae; g__Collinsella; s__aerofaciens	New,CleanUp,ReferenceOTU15776	2.38453	-1.27692	0.452145	-2.82413	0.0047409	0.0473586
	k__Bacteria; p__Proteobacteria; c__Deltaproteobacteria; o__Desulfovibrionales; f__Desulfovibrionaceae; g__Desulfovibrio; s__	113542	2.18168	-1.24006	0.435217	-2.84928	0.00438176	0.045049
	k__Bacteria; p__Bacteroidetes; c__Bacteroidia; o__Bacteroidales; f__Prevotellaceae; g__Prevotella; s__copri	326482	2.12144	-1.23366	0.395118	-3.12226	0.00179471	0.0264696
	k__Bacteria; p__Firmicutes; c__Clostridia; o__Clostridiales; f__Lachnospiraceae; g__Blautia; s__	198626	3.10633	-1.2263	0.395759	-3.0986	0.0019444	0.0278039
	k__Bacteria; p__Firmicutes; c__Clostridia; o__Clostridiales; f__Ruminococcaceae; g__; s__	New,CleanUp,ReferenceOTU4313	2.11057	-1.19997	0.425889	-2.81757	0.00483886	0.0479967
	k__Bacteria; p__Firmicutes; c__Bacilli; o__Lactobacillales; f__Streptococcaceae; g__Streptococcus; s__	4309764	2.80065	-1.18635	0.388541	-3.05336	0.00226294	0.0301228
	k__Bacteria; p__Firmicutes; c__Clostridia; o__Clostridiales; f__Veillonellaceae; g__Dialister; s__	174016	135.609	-1.01099	0.334505	-3.02234	0.00250829	0.0319722
	Enriched in Nunavut
	Taxonomy	OTU	baseMean	log2FoldChange	lfcSE	stat	P	FDR P
	k__Bacteria; p__Firmicutes; c__Clostridia; o__Clostridiales; f__Ruminococcaceae; g__; s__	4396298	22.5714	4.13446	0.52671	7.8496	4.17e-15	1.18e-11
	k__Bacteria; p__Verrucomicrobia; c__Verrucomicrobiae; o__Verrucomicrobiales; f__Verrucomicrobiaceae; g__Akkermansia; s__muciniphila	593043	24.9002	4.13213	0.541822	7.62635	2.41e-14	3.37e-11
	k__Bacteria; p__Bacteroidetes; c__Bacteroidia; o__Bacteroidales; f__Bacteroidaceae; g__Bacteroides; s__	3562626	35.1093	4.00721	0.529	7.57507	3.59e-14	3.37e-11
	k__Bacteria; p__Firmicutes; c__Clostridia; o__Clostridiales; f__; g__; s__	4429981	12.2904	3.63517	0.511863	7.10183	1.23e-12	8.67e-10
	k__Bacteria; p__Firmicutes; c__Clostridia; o__Clostridiales; f__Ruminococcaceae; g__; s__	187780	8.62217	3.36508	0.485758	6.92749	4.28e-12	2.01e-09
	k__Bacteria; p__Firmicutes; c__Clostridia; o__Clostridiales; f__Ruminococcaceae; g__; s__	4300690	11.6295	3.29655	0.46624	7.0705	1.54e-12	8.7e-10
	k__Bacteria; p__Firmicutes; c__Clostridia; o__Clostridiales; f__Lachnospiraceae; g__; s__	4404187	10.8632	3.07379	0.52264	5.88128	4.07e-09	9.49e-07
	k__Bacteria; p__Bacteroidetes; c__Bacteroidia; o__Bacteroidales; f__; g__; s__	New,ReferenceOTU38	6.87799	3.04218	0.495491	6.13972	8.27e-10	2.33e-07
	k__Bacteria; p__Bacteroidetes; c__Bacteroidia; o__Bacteroidales; f__[Barnesiellaceae]; g__; s__	315846	11.6743	2.91422	0.527352	5.52613	3.27e-08	5.42e-06
	k__Bacteria; p__Firmicutes; c__Clostridia; o__Clostridiales; f__; g__; s__	2368865	6.55902	2.88591	0.496418	5.81346	6.12e-09	1.23e-06
	k__Bacteria; p__Bacteroidetes; c__Bacteroidia; o__Bacteroidales; f__Porphyromonadaceae; g__Parabacteroides; s__	4372003	38.6982	2.8679	0.516154	5.55628	2.76e-08	4.85e-06
	k__Bacteria; p__Bacteroidetes; c__Bacteroidia; o__Bacteroidales; f__[Paraprevotellaceae]; g__Paraprevotella; s__	181432	35.8088	2.69058	0.476795	5.64305	1.67e-08	3.14e-06
	k__Bacteria; p__Bacteroidetes; c__Bacteroidia; o__Bacteroidales; f__; g__; s__	4396723	5.0706	2.66671	0.488986	5.45355	4.94e-08	7.73e-06
	k__Bacteria; p__Firmicutes; c__Clostridia; o__Clostridiales; f__Lachnospiraceae; g__; s__	New,ReferenceOTU386	4.53159	2.53063	0.467437	5.41384	6.17e-08	8.69e-06
	k__Bacteria; p__Proteobacteria; c__Deltaproteobacteria; o__Desulfovibrionales; f__Desulfovibrionaceae; g__Bilophila; s__	354574	7.70124	2.45603	0.488993	5.02262	5.1e-07	6.24e-05
	k__Bacteria; p__Firmicutes; c__Clostridia; o__Clostridiales; f__Lachnospiraceae; g__; s__	178018	19.9745	2.45377	0.49739	4.93329	8.09e-07	9.11e-05
	k__Bacteria; p__Firmicutes; c__Clostridia; o__Clostridiales; f__Lachnospiraceae; g__Roseburia; s__	2532173	8.26536	2.32798	0.396646	5.86915	4.38e-09	9.49e-07
	k__Bacteria; p__Bacteroidetes; c__Bacteroidia; o__Bacteroidales; f__Bacteroidaceae; g__Bacteroides; s__plebeius	187751	3.8549	2.31875	0.479722	4.83353	1.34e-06	0.000139943
	k__Bacteria; p__Firmicutes; c__Clostridia; o__Clostridiales; f__; g__; s__	358112	108.388	2.20775	0.445413	4.95665	7.17e-07	8.42e-05
	k__Bacteria; p__Bacteroidetes; c__Bacteroidia; o__Bacteroidales; f__Prevotellaceae; g__Prevotella; s__copri	184464	4.7019	2.19554	0.462396	4.74819	2.05e-06	0.000186508
	k__Bacteria; p__Firmicutes; c__Clostridia; o__Clostridiales; f__Lachnospiraceae; g__; s__	367813	3.29083	2.17162	0.444552	4.88496	1.03e-06	0.000112085
	k__Bacteria; p__Firmicutes; c__Clostridia; o__Clostridiales; f__Lachnospiraceae; g__Roseburia; s__	1751298	132.64	2.1428	0.451142	4.74972	2.04e-06	0.000186508
	k__Bacteria; p__Proteobacteria; c__Betaproteobacteria; o__Burkholderiales; f__Alcaligenaceae; g__Sutterella; s__	437137	3.36254	2.13388	0.474982	4.49255	7.04e-06	0.000566419
	k__Bacteria; p__Firmicutes; c__Clostridia; o__Clostridiales; f__Veillonellaceae; g__Acidaminococcus; s__	2829179	4.67135	2.09864	0.496265	4.22886	2.35e-05	0.00140777
	k__Bacteria; p__Firmicutes; c__Clostridia; o__Clostridiales; f__; g__; s__	308386	27.365	2.07455	0.552148	3.75723	0.000171801	0.00576147
	k__Bacteria; p__Bacteroidetes; c__Bacteroidia; o__Bacteroidales; f__; g__; s__	4310223	3.08528	2.07448	0.468072	4.43198	9.34e-06	0.000710893
	k__Bacteria; p__Firmicutes; c__Clostridia; o__Clostridiales; f__Lachnospiraceae; g__Blautia; s__producta	120281	10.9648	2.01628	0.529196	3.81009	0.000138917	0.00501704
	k__Bacteria; p__Tenericutes; c__Mollicutes; o__RF39; f__; g__; s__	229874	3.14971	2.01323	0.432202	4.65807	3.19e-06	0.000280983
	k__Bacteria; p__Firmicutes; c__Clostridia; o__Clostridiales; f__Ruminococcaceae; g__Ruminococcus; s__	4476065	7.62966	1.96569	0.510167	3.85304	0.000116661	0.00449985
	k__Bacteria; p__Firmicutes; c__Clostridia; o__Clostridiales; f__Ruminococcaceae; g__; s__	1599042	2.87843	1.93996	0.458584	4.23033	2.33e-05	0.00140777
	k__Bacteria; p__Firmicutes; c__Clostridia; o__Clostridiales; f__Ruminococcaceae; g__; s__	New,CleanUp,ReferenceOTU63797	2.83132	1.93925	0.443072	4.37683	1.2e-05	0.000838937
	k__Bacteria; p__Actinobacteria; c__Actinobacteria; o__Bifidobacteriales; f__Bifidobacteriaceae; g__Bifidobacterium; s__	4426298	5.97951	1.91408	0.472095	4.05443	5.03e-05	0.00244467
	k__Bacteria; p__Firmicutes; c__Clostridia; o__Clostridiales; f__; g__; s__	194597	10.9152	1.89896	0.530596	3.57892	0.000345014	0.00952848
	k__Bacteria; p__Bacteroidetes; c__Bacteroidia; o__Bacteroidales; f__Prevotellaceae; g__Prevotella; s__copri	New,CleanUp,ReferenceOTU67015	2.73304	1.89748	0.43383	4.3738	1.22e-05	0.000838937
	k__Bacteria; p__Actinobacteria; c__Coriobacteriia; o__Coriobacteriales; f__Coriobacteriaceae; g__Collinsella; s__stercoris	288004	4.13209	1.89345	0.476692	3.97205	7.13e-05	0.0030508
	k__Bacteria; p__Firmicutes; c__Clostridia; o__Clostridiales; f__; g__; s__	New,CleanUp,ReferenceOTU88843	2.83544	1.88955	0.438456	4.30956	1.64e-05	0.00109716
	k__Bacteria; p__Firmicutes; c__Clostridia; o__Clostridiales; f__Ruminococcaceae; g__; s__	584951	6.23682	1.88642	0.491255	3.84001	0.000123031	0.00456023
	k__Bacteria; p__Firmicutes; c__Clostridia; o__Clostridiales; f__Lachnospiraceae; g__; s__	352852	2.65388	1.86959	0.421654	4.43394	9.25e-06	0.000710893
	k__Bacteria; p__Verrucomicrobia; c__Verrucomicrobiae; o__Verrucomicrobiales; f__Verrucomicrobiaceae; g__Akkermansia; s__muciniphila	New,ReferenceOTU222	10.9523	1.86657	0.50433	3.70109	0.000214673	0.00695096
	k__Bacteria; p__Firmicutes; c__Erysipelotrichi; o__Erysipelotrichales; f__Erysipelotrichaceae; g__Catenibacterium; s__	4480861	33.0068	1.84452	0.383605	4.80838	1.52e-06	0.000153081
	k__Bacteria; p__Bacteroidetes; c__Bacteroidia; o__Bacteroidales; f__Bacteroidaceae; g__Bacteroides; s__	270094	11.4291	1.84278	0.488049	3.7758	0.000159492	0.00543953
	k__Bacteria; p__Firmicutes; c__Clostridia; o__Clostridiales; f__Ruminococcaceae; g__; s__	36378	2.9373	1.80774	0.453934	3.98239	6.82e-05	0.0030214
	k__Bacteria; p__Bacteroidetes; c__Bacteroidia; o__Bacteroidales; f__[Paraprevotellaceae]; g__Paraprevotella; s__	New,ReferenceOTU440	3.33447	1.80691	0.426599	4.23562	2.28e-05	0.00140777
	k__Bacteria; p__Firmicutes; c__Clostridia; o__Clostridiales; f__Ruminococcaceae; g__; s__	179961	2.72622	1.79911	0.451931	3.98094	6.86e-05	0.0030214
	k__Bacteria; p__Proteobacteria; c__Alphaproteobacteria; o__RF32; f__; g__; s__	4299126	7.73549	1.79466	0.521915	3.43861	0.000584699	0.013391
	k__Bacteria; p__Firmicutes; c__Clostridia; o__Clostridiales; f__Veillonellaceae; g__Megasphaera; s__	New,ReferenceOTU104	2.60629	1.79145	0.449504	3.98539	6.74e-05	0.0030214
	k__Bacteria; p__Bacteroidetes; c__Bacteroidia; o__Bacteroidales; f__[Paraprevotellaceae]; g__Paraprevotella; s__	366147	5.29062	1.7868	0.495907	3.60309	0.000314457	0.00903903
	k__Bacteria; p__Firmicutes; c__Clostridia; o__Clostridiales; f__Lachnospiraceae; g__; s__	New,CleanUp,ReferenceOTU88098	2.48829	1.77103	0.41594	4.25789	2.06e-05	0.00132121
	k__Bacteria; p__Firmicutes; c__Clostridia; o__Clostridiales; f__Ruminococcaceae; g__; s__	199182	3.27879	1.76866	0.436269	4.05407	5.03e-05	0.00244467
	k__Bacteria; p__Firmicutes; c__Clostridia; o__Clostridiales; f__; g__; s__	New,ReferenceOTU286	3.45397	1.76415	0.402913	4.37849	1.2e-05	0.000838937
	k__Bacteria; p__Firmicutes; c__Clostridia; o__Clostridiales; f__; g__; s__	New,CleanUp,ReferenceOTU37785	2.59647	1.75764	0.433213	4.05722	4.97e-05	0.00244467
	k__Bacteria; p__Bacteroidetes; c__Bacteroidia; o__Bacteroidales; f__Bacteroidaceae; g__Bacteroides; s__	3325758	11.6945	1.75529	0.507662	3.45759	0.000545029	0.0130114
	k__Bacteria; p__Tenericutes; c__Mollicutes; o__RF39; f__; g__; s__	593868	2.39048	1.74131	0.433801	4.01407	5.97e-05	0.00280196
	k__Bacteria; p__Firmicutes; c__Clostridia; o__Clostridiales; f__Lachnospiraceae; g__Lachnospira; s__	New,CleanUp,ReferenceOTU64226	2.44199	1.7301	0.422167	4.09815	4.16e-05	0.0022136
	k__Bacteria; p__Bacteroidetes; c__Bacteroidia; o__Bacteroidales; f__Bacteroidaceae; g__Bacteroides; s__plebeius	New,CleanUp,ReferenceOTU44638	2.63388	1.72046	0.433443	3.9693	7.21e-05	0.0030508
	k__Bacteria; p__Firmicutes; c__Clostridia; o__Clostridiales; f__Lachnospiraceae; g__; s__	323106	3.54703	1.68686	0.460275	3.66489	0.000247445	0.00765992
	k__Bacteria; p__Bacteroidetes; c__Bacteroidia; o__Bacteroidales; f__Bacteroidaceae; g__Bacteroides; s__	New,CleanUp,ReferenceOTU85201	3.72613	1.68359	0.458991	3.66802	0.000244439	0.00765094
	k__Bacteria; p__Bacteroidetes; c__Bacteroidia; o__Bacteroidales; f__Bacteroidaceae; g__Bacteroides; s__	New,ReferenceOTU161	2.54586	1.68159	0.422248	3.98246	6.82e-05	0.0030214
	k__Bacteria; p__Actinobacteria; c__Coriobacteriia; o__Coriobacteriales; f__Coriobacteriaceae; g__; s__	305141	57.8218	1.66566	0.518243	3.21406	0.00130872	0.0224882
	k__Bacteria; p__Firmicutes; c__Clostridia; o__Clostridiales; f__Ruminococcaceae; g__Ruminococcus; s__flavefaciens	3856404	2.34555	1.66105	0.422797	3.92873	8.54e-05	0.00353765
	k__Bacteria; p__Bacteroidetes; c__Bacteroidia; o__Bacteroidales; f__Prevotellaceae; g__Prevotella; s__copri	New,CleanUp,ReferenceOTU31909	2.43336	1.65817	0.426245	3.89019	0.000100167	0.00397423
	k__Bacteria; p__Firmicutes; c__Clostridia; o__Clostridiales; f__Lachnospiraceae; g__Roseburia; s__	180874	3.87447	1.65362	0.387846	4.2636	2.01e-05	0.0013178
	k__Bacteria; p__Firmicutes; c__Clostridia; o__Clostridiales; f__Lachnospiraceae; g__; s__	New,CleanUp,ReferenceOTU17737	2.27444	1.63763	0.400316	4.09083	4.3e-05	0.00224228
	k__Bacteria; p__Bacteroidetes; c__Bacteroidia; o__Bacteroidales; f__Bacteroidaceae; g__Bacteroides; s__	New,CleanUp,ReferenceOTU44136	3.24968	1.62543	0.392651	4.13962	3.48e-05	0.00192151
	k__Bacteria; p__Firmicutes; c__Clostridia; o__Clostridiales; f__Lachnospiraceae; g__; s__	New,CleanUp,ReferenceOTU44914	2.23551	1.60094	0.40349	3.96773	7.26e-05	0.0030508
	k__Bacteria; p__Tenericutes; c__RF3; o__ML615J-28; f__; g__; s__	3232988	2.36784	1.59952	0.430812	3.7128	0.000204977	0.00671419
	k__Bacteria; p__Firmicutes; c__Erysipelotrichi; o__Erysipelotrichales; f__Erysipelotrichaceae; g__[Eubacterium]; s__biforme	182483	21.896	1.59421	0.568513	2.80418	0.00504444	0.0488323
	k__Bacteria; p__Firmicutes; c__Clostridia; o__Clostridiales; f__Lachnospiraceae; g__Blautia; s__producta	313593	12.3099	1.5922	0.344673	4.61945	3.85e-06	0.000318781
	k__Bacteria; p__Firmicutes; c__Clostridia; o__Clostridiales; f__Peptococcaceae; g__Peptococcus; s__	New,ReferenceOTU98	10.4846	1.57685	0.330918	4.76507	1.89e-06	0.000183385
	k__Bacteria; p__Bacteroidetes; c__Bacteroidia; o__Bacteroidales; f__Porphyromonadaceae; g__Parabacteroides; s__	851323	9.06447	1.57059	0.525319	2.98979	0.00279173	0.0343082
	k__Bacteria; p__Firmicutes; c__Clostridia; o__Clostridiales; f__Ruminococcaceae; g__; s__	178845	8.13651	1.54693	0.508147	3.04425	0.00233259	0.0305624
	k__Bacteria; p__Firmicutes; c__Clostridia; o__Clostridiales; f__; g__; s__	197274	47.2011	1.53864	0.498975	3.0836	0.0020451	0.0287931
	k__Bacteria; p__Firmicutes; c__Clostridia; o__Clostridiales; f__Lachnospiraceae; g__Lachnospira; s__	New,ReferenceOTU432	6.65614	1.53796	0.427571	3.59696	0.000321955	0.00916109
	k__Bacteria; p__Lentisphaerae; c__[Lentisphaeria]; o__Victivallales; f__Victivallaceae; g__; s__	158404	2.23011	1.53076	0.405542	3.77459	0.00016027	0.00543953
	k__Bacteria; p__Firmicutes; c__Clostridia; o__Clostridiales; f__; g__; s__	522433	3.62902	1.52013	0.460255	3.30279	0.000957281	0.0185807
	k__Bacteria; p__Firmicutes; c__Clostridia; o__Clostridiales; f__; g__; s__	178996	3.47972	1.51763	0.463701	3.27287	0.00106462	0.0199936
	k__Bacteria; p__Firmicutes; c__Clostridia; o__Clostridiales; f__Lachnospiraceae; g__; s__	175145	7.43071	1.51578	0.371829	4.07654	4.57e-05	0.0023412
	k__Bacteria; p__Firmicutes; c__Clostridia; o__Clostridiales; f__Lachnospiraceae; g__Roseburia; s__	3272764	6.80844	1.51388	0.39357	3.84653	0.000119804	0.00449985
	k__Bacteria; p__Firmicutes; c__Clostridia; o__Clostridiales; f__Lachnospiraceae; g__Coprococcus; s__	174019	64.6825	1.51181	0.506551	2.98451	0.00284034	0.0346374
	k__Bacteria; p__Firmicutes; c__Clostridia; o__Clostridiales; f__; g__; s__	4336940	6.15684	1.50839	0.469325	3.21395	0.00130922	0.0224882
	k__Bacteria; p__Bacteroidetes; c__Bacteroidia; o__Bacteroidales; f__Bacteroidaceae; g__Bacteroides; s__	New,ReferenceOTU281	3.77148	1.49838	0.439863	3.40647	0.000658081	0.0142601
	k__Bacteria; p__Firmicutes; c__Clostridia; o__Clostridiales; f__; g__; s__	210262	2.13692	1.49225	0.427032	3.49447	0.000475004	0.0118415
	k__Bacteria; p__Firmicutes; c__Clostridia; o__Clostridiales; f__Ruminococcaceae; g__Oscillospira; s__	212686	5.6339	1.47848	0.425158	3.47748	0.000506155	0.0122917
	k__Bacteria; p__Firmicutes; c__Clostridia; o__Clostridiales; f__; g__; s__	300618	4.50405	1.47664	0.481218	3.06855	0.00215099	0.0294143
	k__Bacteria; p__Cyanobacteria; c__4C0d-2; o__YS2; f__; g__; s__	269386	9.72231	1.47043	0.520882	2.82296	0.00475832	0.0473647
	k__Bacteria; p__Firmicutes; c__Clostridia; o__Clostridiales; f__Lachnospiraceae; g__Lachnospira; s__	New,CleanUp,ReferenceOTU72054	2.83528	1.46031	0.352547	4.14218	3.44e-05	0.00192151
	k__Bacteria; p__Firmicutes; c__Clostridia; o__Clostridiales; f__Lachnospiraceae; g__; s__	New,ReferenceOTU367	2.64073	1.45755	0.42686	3.41457	0.000638819	0.0139843
	k__Bacteria; p__Firmicutes; c__Clostridia; o__Clostridiales; f__Christensenellaceae; g__; s__	188881	2.23497	1.45579	0.417542	3.48656	0.000489267	0.0119849
	k__Bacteria; p__Firmicutes; c__Clostridia; o__Clostridiales; f__Veillonellaceae; g__Phascolarctobacterium; s__	275237	39.6078	1.4547	0.491145	2.96186	0.00305789	0.0363675
	k__Bacteria; p__Firmicutes; c__Clostridia; o__Clostridiales; f__Ruminococcaceae; g__; s__	New,CleanUp,ReferenceOTU88650	2.05442	1.45427	0.402984	3.60876	0.000307668	0.00902812
	k__Bacteria; p__Firmicutes; c__Clostridia; o__Clostridiales; f__Ruminococcaceae; g__; s__	191399	2.66168	1.45093	0.395218	3.6712	0.000241413	0.00764112
	k__Bacteria; p__Bacteroidetes; c__Bacteroidia; o__Bacteroidales; f__S24-7; g__; s__	New,ReferenceOTU393	2.04731	1.44966	0.396423	3.65685	0.000255333	0.00781818
	k__Bacteria; p__Tenericutes; c__Mollicutes; o__RF39; f__; g__; s__	569244	4.56755	1.44765	0.491545	2.94509	0.00322857	0.0377381
	k__Bacteria; p__Firmicutes; c__Clostridia; o__Clostridiales; f__Lachnospiraceae; g__; s__	536831	4.94713	1.44173	0.43674	3.30112	0.000963006	0.0185807
	k__Bacteria; p__Firmicutes; c__Clostridia; o__Clostridiales; f__; g__; s__	198422	5.08015	1.43692	0.383097	3.75079	0.000176278	0.00584205
	k__Bacteria; p__Cyanobacteria; c__Chloroplast; o__Streptophyta; f__; g__; s__	3359884	2.19866	1.43666	0.40555	3.5425	0.00039635	0.0107357
	k__Bacteria; p__Firmicutes; c__Clostridia; o__Clostridiales; f__Ruminococcaceae; g__; s__	New,CleanUp,ReferenceOTU45595	2.00707	1.42123	0.394433	3.60323	0.000314291	0.00903903
	k__Bacteria; p__Firmicutes; c__Clostridia; o__Clostridiales; f__Ruminococcaceae; g__; s__	New,ReferenceOTU64	5.23171	1.41826	0.442835	3.20268	0.00136154	0.0225615
	k__Bacteria; p__Firmicutes; c__Clostridia; o__Clostridiales; f__Lachnospiraceae; g__; s__	2424737	2.22643	1.4163	0.38499	3.67881	0.000234323	0.00750099
	k__Bacteria; p__Cyanobacteria; c__4C0d-2; o__YS2; f__; g__; s__	New,CleanUp,ReferenceOTU46892	2.9015	1.40831	0.437156	3.22152	0.00127511	0.0222788
	k__Bacteria; p__Firmicutes; c__Clostridia; o__Clostridiales; f__; g__; s__	New,CleanUp,ReferenceOTU2439	2.00324	1.40507	0.399136	3.52029	0.000431077	0.011349
	k__Bacteria; p__Firmicutes; c__Clostridia; o__Clostridiales; f__Christensenellaceae; g__; s__	35260	2.0028	1.40445	0.399439	3.51607	0.000437991	0.0114243
	k__Bacteria; p__Firmicutes; c__Clostridia; o__Clostridiales; f__Lachnospiraceae; g__Roseburia; s__	3926480	7.86262	1.4024	0.319766	4.38572	1.16e-05	0.000838937
	k__Bacteria; p__Firmicutes; c__Clostridia; o__Clostridiales; f__Lachnospiraceae; g__Coprococcus; s__	232030	2.07398	1.40236	0.399371	3.51142	0.000445721	0.011505
	k__Bacteria; p__Tenericutes; c__Mollicutes; o__RF39; f__; g__; s__	New,CleanUp,ReferenceOTU68686	2.00305	1.39871	0.404966	3.4539	0.000552538	0.0130798
	k__Bacteria; p__Firmicutes; c__Clostridia; o__Clostridiales; f__Ruminococcaceae; g__; s__	1986406	3.06006	1.39439	0.418498	3.33189	0.00086257	0.0171117
	k__Bacteria; p__Firmicutes; c__Erysipelotrichi; o__Erysipelotrichales; f__Erysipelotrichaceae; g__RFN20; s__	New,CleanUp,ReferenceOTU85644	1.99771	1.3811	0.417882	3.30499	0.000949808	0.0185806
	k__Bacteria; p__Cyanobacteria; c__4C0d-2; o__YS2; f__; g__; s__	320915	1.9673	1.37351	0.392109	3.50288	0.000460258	0.0115763
	k__Bacteria; p__Firmicutes; c__Clostridia; o__Clostridiales; f__Lachnospiraceae; g__; s__	New,CleanUp,ReferenceOTU50233	5.96339	1.36564	0.407143	3.3542	0.000795942	0.0161307
	k__Bacteria; p__Firmicutes; c__Clostridia; o__Clostridiales; f__Lachnospiraceae; g__Blautia; s__	180414	6.95669	1.36493	0.404016	3.37841	0.000729056	0.0151011
	k__Bacteria; p__Firmicutes; c__Clostridia; o__Clostridiales; f__Lachnospiraceae; g__; s__	New,CleanUp,ReferenceOTU69221	1.94516	1.36459	0.389141	3.50667	0.000453752	0.0115155
	k__Bacteria; p__Firmicutes; c__Clostridia; o__Clostridiales; f__Lachnospiraceae; g__; s__	325586	2.17019	1.35658	0.400717	3.38537	0.000710817	0.0148753
	k__Bacteria; p__Firmicutes; c__Clostridia; o__Clostridiales; f__Lachnospiraceae; g__Lachnospira; s__	355975	8.15961	1.35624	0.433532	3.12835	0.00175793	0.0261844
	k__Bacteria; p__Firmicutes; c__Clostridia; o__Clostridiales; f__; g__; s__	184211	5.41121	1.35505	0.422203	3.20948	0.00132976	0.0225615
	k__Bacteria; p__Firmicutes; c__Clostridia; o__Clostridiales; f__Lachnospiraceae; g__; s__	New,CleanUp,ReferenceOTU5866	2.07725	1.3526	0.383559	3.52644	0.000421187	0.0111932
	k__Bacteria; p__Firmicutes; c__Clostridia; o__Clostridiales; f__Ruminococcaceae; g__; s__	589989	2.16647	1.35231	0.401681	3.36663	0.000760918	0.015646
	k__Bacteria; p__Firmicutes; c__Clostridia; o__Clostridiales; f__Lachnospiraceae; g__; s__	New,CleanUp,ReferenceOTU56033	2.83789	1.34321	0.424684	3.16285	0.00156233	0.0242594
	k__Bacteria; p__Bacteroidetes; c__Bacteroidia; o__Bacteroidales; f__Prevotellaceae; g__Prevotella; s__copri	New,CleanUp,ReferenceOTU28043	1.84657	1.33074	0.386739	3.44091	0.000579753	0.0133866
	k__Bacteria; p__Firmicutes; c__Clostridia; o__Clostridiales; f__Lachnospiraceae; g__; s__	3797933	3.87864	1.32716	0.380368	3.48915	0.000484561	0.0119738
	k__Bacteria; p__Firmicutes; c__Clostridia; o__Clostridiales; f__Lachnospiraceae; NA; NA	New,CleanUp,ReferenceOTU8753	2.2812	1.32494	0.410633	3.22659	0.00125276	0.0222788
	k__Bacteria; p__Firmicutes; c__Clostridia; o__Clostridiales; f__Lachnospiraceae; g__; s__	4451906	10.7052	1.32295	0.424058	3.11975	0.00181006	0.026557
	k__Bacteria; p__Firmicutes; c__Clostridia; o__Clostridiales; f__Lachnospiraceae; g__Coprococcus; s__	New,CleanUp,ReferenceOTU29892	1.90472	1.31816	0.392452	3.35877	0.000782915	0.0159817
	k__Bacteria; p__Bacteroidetes; c__Bacteroidia; o__Bacteroidales; f__Bacteroidaceae; g__Bacteroides; s__	New,ReferenceOTU223	2.6439	1.31683	0.415941	3.16591	0.00154597	0.0242594
	k__Bacteria; p__Proteobacteria; c__Alphaproteobacteria; o__RF32; f__; g__; s__	325850	2.27837	1.31523	0.413635	3.17968	0.00147437	0.0238278
	k__Bacteria; p__Firmicutes; c__Clostridia; o__Clostridiales; f__Lachnospiraceae; g__; s__	146086	2.42195	1.309	0.413356	3.16676	0.00154145	0.0242594
	k__Bacteria; p__Firmicutes; c__Clostridia; o__Clostridiales; f__Lachnospiraceae; g__Lachnospira; s__	New,CleanUp,ReferenceOTU70479	3.07339	1.30864	0.381791	3.42763	0.000608864	0.0137214
	k__Bacteria; p__Firmicutes; c__Clostridia; o__Clostridiales; f__Ruminococcaceae; g__; s__	358781	2.499	1.30567	0.424162	3.07823	0.00208232	0.028896
	k__Bacteria; p__Firmicutes; c__Clostridia; o__Clostridiales; f__Lachnospiraceae; g__; s__	New,CleanUp,ReferenceOTU85620	2.54263	1.29599	0.356665	3.63364	0.000279452	0.0084647
	k__Bacteria; p__Firmicutes; c__Clostridia; o__Clostridiales; f__Lachnospiraceae; g__Blautia; s__	New,CleanUp,ReferenceOTU12841	1.95442	1.29162	0.397846	3.24653	0.00116821	0.0210951
	k__Bacteria; p__Firmicutes; c__Clostridia; o__Clostridiales; f__; g__; s__	166869	4.2436	1.29042	0.445873	2.89414	0.00380195	0.0408293
	k__Bacteria; p__Firmicutes; c__Clostridia; o__Clostridiales; f__Lachnospiraceae; g__; s__	191052	4.61335	1.28708	0.408605	3.14993	0.00163309	0.0250022
	k__Bacteria; p__Firmicutes; c__Clostridia; o__Clostridiales; f__Veillonellaceae; g__Acidaminococcus; s__	25947	1.8505	1.28688	0.439292	2.92944	0.0033957	0.0384164
	k__Bacteria; p__Firmicutes; c__Clostridia; o__Clostridiales; f__Lachnospiraceae; g__; s__	New,ReferenceOTU37	4.15044	1.28518	0.419945	3.06035	0.00221076	0.0299612
	k__Bacteria; p__Firmicutes; c__Clostridia; o__Clostridiales; f__; g__; s__	New,CleanUp,ReferenceOTU48685	3.19534	1.28512	0.392936	3.27055	0.00107339	0.0200247
	k__Bacteria; p__Firmicutes; c__Clostridia; o__Clostridiales; f__Lachnospiraceae; g__; s__	316781	4.1104	1.28457	0.427009	3.0083	0.0026271	0.0328913
	k__Bacteria; p__Firmicutes; c__Clostridia; o__Clostridiales; f__Lachnospiraceae; g__; s__	2407149	2.75479	1.2843	0.377633	3.40092	0.000671596	0.0144419
	k__Bacteria; p__Firmicutes; c__Clostridia; o__Clostridiales; f__Lachnospiraceae; g__Roseburia; s__	187447	14.8527	1.28387	0.449337	2.85726	0.00427319	0.0444191
	k__Bacteria; p__Firmicutes; c__Clostridia; o__Clostridiales; f__Ruminococcaceae; g__; s__	New,CleanUp,ReferenceOTU76047	1.86768	1.27335	0.394609	3.22687	0.00125153	0.0222788
	k__Bacteria; p__Firmicutes; c__Clostridia; o__Clostridiales; f__Lachnospiraceae; g__Lachnospira; s__	198909	6.76776	1.27017	0.421539	3.01318	0.00258528	0.032658
	k__Archaea; p__Euryarchaeota; c__Methanobacteria; o__Methanobacteriales; f__Methanobacteriaceae; g__Methanosphaera; s__	150477	1.93124	1.26876	0.396089	3.20321	0.00135906	0.0225615
	k__Bacteria; p__Firmicutes; c__Clostridia; o__Clostridiales; f__; g__; s__	New,CleanUp,ReferenceOTU81984	2.0701	1.2684	0.399216	3.17723	0.00148688	0.0238278
	k__Bacteria; p__Firmicutes; c__Clostridia; o__Clostridiales; f__Lachnospiraceae; g__; s__	New,CleanUp,ReferenceOTU11971	1.83459	1.26651	0.368997	3.43231	0.000598459	0.0135956
	k__Bacteria; p__Firmicutes; c__Clostridia; o__Clostridiales; f__Lachnospiraceae; g__; s__	New,CleanUp,ReferenceOTU13543	2.62012	1.26534	0.334925	3.77797	0.00015811	0.00543953
	k__Bacteria; p__Firmicutes; c__Clostridia; o__Clostridiales; f__Lachnospiraceae; NA; NA	New,CleanUp,ReferenceOTU49174	3.63744	1.2643	0.392447	3.22159	0.00127482	0.0222788
	k__Bacteria; p__Proteobacteria; c__Gammaproteobacteria; o__Enterobacteriales; f__Enterobacteriaceae; g__; s__	New,CleanUp,ReferenceOTU12666	2.464	1.26261	0.383109	3.29568	0.000981832	0.0188028
	k__Bacteria; p__Firmicutes; c__Clostridia; o__Clostridiales; f__Lachnospiraceae; g__; s__	4217963	12.954	1.25612	0.437754	2.86945	0.00411181	0.0433819
	k__Bacteria; p__Proteobacteria; c__Betaproteobacteria; o__Burkholderiales; f__Alcaligenaceae; g__Sutterella; s__	4142052	1.85674	1.25481	0.407108	3.08225	0.00205446	0.0287931
	k__Bacteria; p__Firmicutes; c__Clostridia; o__Clostridiales; f__Ruminococcaceae; g__; s__	New,CleanUp,ReferenceOTU89836	1.82807	1.25278	0.380536	3.29214	0.00099428	0.0188028
	k__Bacteria; p__Firmicutes; c__Clostridia; o__Clostridiales; f__Ruminococcaceae; g__; s__	New,CleanUp,ReferenceOTU26964	2.18489	1.25	0.389844	3.20641	0.00134401	0.0225615
	k__Bacteria; p__Proteobacteria; c__Alphaproteobacteria; o__RF32; f__; g__; s__	New,CleanUp,ReferenceOTU31959	1.87903	1.24793	0.435081	2.86826	0.0041274	0.0433839
	k__Bacteria; p__Tenericutes; c__Mollicutes; o__RF39; f__; g__; s__	898217	1.83714	1.24663	0.392407	3.17688	0.00148871	0.0238278
	k__Bacteria; p__Firmicutes; c__Clostridia; o__Clostridiales; f__Lachnospiraceae; g__; s__	New,CleanUp,ReferenceOTU73679	1.81168	1.23866	0.371747	3.332	0.000862254	0.0171117
	k__Bacteria; p__Firmicutes; c__Clostridia; o__Clostridiales; f__; g__; s__	New,CleanUp,ReferenceOTU20999	2.03655	1.23277	0.397299	3.10288	0.00191647	0.0276857
	k__Bacteria; p__Bacteroidetes; c__Bacteroidia; o__Bacteroidales; f__Bacteroidaceae; g__Bacteroides; s__	New,CleanUp,ReferenceOTU81134	2.55429	1.22621	0.384657	3.18781	0.00143357	0.0234788
	k__Bacteria; p__Firmicutes; c__Clostridia; o__Clostridiales; f__Lachnospiraceae; g__; s__	New,CleanUp,ReferenceOTU49162	3.56813	1.225	0.393943	3.10959	0.00187349	0.0273452
	k__Bacteria; p__Firmicutes; c__Erysipelotrichi; o__Erysipelotrichales; f__Erysipelotrichaceae; g__[Eubacterium]; s__biforme	New,CleanUp,ReferenceOTU24841	4.30552	1.22435	0.358635	3.41391	0.000640387	0.0139843
	k__Bacteria; p__Bacteroidetes; c__Bacteroidia; o__Bacteroidales; f__Prevotellaceae; g__Prevotella; s__	New,CleanUp,ReferenceOTU27933	1.94097	1.22099	0.37917	3.22016	0.00128121	0.0222788
	k__Bacteria; p__Firmicutes; c__Clostridia; o__Clostridiales; f__Lachnospiraceae; g__Coprococcus; s__	178238	8.59815	1.21924	0.40001	3.04801	0.00230358	0.0303404
	k__Bacteria; p__Proteobacteria; c__Gammaproteobacteria; o__Enterobacteriales; f__Enterobacteriaceae; g__; s__	2119418	4.377	1.21415	0.403357	3.0101	0.00261162	0.0328435
	k__Bacteria; p__Firmicutes; c__Clostridia; o__Clostridiales; f__[Mogibacteriaceae]; g__; s__	New,CleanUp,ReferenceOTU84471	2.4586	1.21395	0.42668	2.84512	0.00443953	0.0454044
	k__Bacteria; p__Bacteroidetes; c__Bacteroidia; o__Bacteroidales; f__Porphyromonadaceae; g__Parabacteroides; s__distasonis	New,ReferenceOTU136	4.9773	1.21043	0.375382	3.22454	0.00126177	0.0222788
	k__Bacteria; p__Firmicutes; c__Clostridia; o__Clostridiales; f__Ruminococcaceae; g__Oscillospira; s__	New,CleanUp,ReferenceOTU54658	1.80159	1.20847	0.384335	3.14431	0.0016648	0.0252136
	k__Bacteria; p__Firmicutes; c__Clostridia; o__Clostridiales; f__Lachnospiraceae; g__; s__	New,CleanUp,ReferenceOTU5808	2.31814	1.20798	0.372039	3.24691	0.00116665	0.0210951
	k__Bacteria; p__Firmicutes; c__Clostridia; o__Clostridiales; f__Lachnospiraceae; g__; s__	New,CleanUp,ReferenceOTU77877	1.76583	1.19098	0.366015	3.25393	0.00113822	0.0209566
	k__Bacteria; p__Firmicutes; c__Clostridia; o__Clostridiales; f__; g__; s__	New,CleanUp,ReferenceOTU59263	1.77343	1.1893	0.388823	3.05871	0.00222289	0.0299612
	k__Bacteria; p__Firmicutes; c__Clostridia; o__Clostridiales; f__Lachnospiraceae; g__Roseburia; NA	4473788	2.69231	1.1883	0.37602	3.1602	0.0015766	0.0242692
	k__Bacteria; p__Firmicutes; c__Clostridia; o__Clostridiales; f__Lachnospiraceae; g__; s__	176306	33.6318	1.18004	0.406378	2.90381	0.00368652	0.0403328
	k__Bacteria; p__Firmicutes; c__Clostridia; o__Clostridiales; f__Lachnospiraceae; NA; NA	198183	13.0287	1.17871	0.406193	2.90184	0.00370981	0.0403495
	k__Bacteria; p__Firmicutes; c__Clostridia; o__Clostridiales; f__Ruminococcaceae; g__; s__	183454	1.83511	1.17672	0.388965	3.02525	0.00248425	0.0318097
	k__Bacteria; p__Firmicutes; c__Clostridia; o__Clostridiales; f__Lachnospiraceae; g__Lachnospira; s__	New,CleanUp,ReferenceOTU89722	2.7331	1.17026	0.377911	3.09666	0.00195713	0.0278447
	k__Bacteria; p__Firmicutes; c__Clostridia; o__Clostridiales; f__; g__; s__	New,CleanUp,ReferenceOTU76850	1.75699	1.16986	0.385334	3.03597	0.00239764	0.0309823
	k__Bacteria; p__Firmicutes; c__Clostridia; o__Clostridiales; f__Lachnospiraceae; g__; s__	New,CleanUp,ReferenceOTU10474	1.90303	1.16614	0.391672	2.97735	0.00290756	0.0353042
	k__Bacteria; p__Firmicutes; c__Clostridia; o__Clostridiales; f__Lachnospiraceae; g__; s__	New,CleanUp,ReferenceOTU69279	1.74424	1.16298	0.367808	3.16192	0.00156735	0.0242594
	k__Bacteria; p__Firmicutes; c__Clostridia; o__Clostridiales; f__Ruminococcaceae; g__; s__	New,CleanUp,ReferenceOTU28123	2.02117	1.15704	0.387132	2.98876	0.00280116	0.0343082
	k__Bacteria; p__Firmicutes; c__Clostridia; o__Clostridiales; f__Lachnospiraceae; g__; s__	New,CleanUp,ReferenceOTU73729	8.26806	1.15541	0.405035	2.8526	0.00433627	0.0447446
	k__Bacteria; p__Firmicutes; c__Clostridia; o__Clostridiales; f__Ruminococcaceae; g__; s__	337468	1.93856	1.15366	0.375345	3.07359	0.00211498	0.0290629
	k__Bacteria; p__Firmicutes; c__Clostridia; o__Clostridiales; f__Ruminococcaceae; g__; s__	New,ReferenceOTU341	4.0305	1.15027	0.402946	2.85465	0.00430845	0.044621
	k__Bacteria; p__Firmicutes; c__Clostridia; o__Clostridiales; f__Lachnospiraceae; g__Coprococcus; s__	110144	1.98477	1.14843	0.358488	3.20353	0.00135752	0.0225615
	k__Bacteria; p__Firmicutes; c__Clostridia; o__Clostridiales; f__; g__; s__	New,ReferenceOTU72	3.3172	1.14785	0.388202	2.95684	0.00310806	0.0366335
	k__Bacteria; p__Firmicutes; c__Clostridia; o__Clostridiales; f__Lachnospiraceae; g__; s__	New,CleanUp,ReferenceOTU20135	3.22197	1.13277	0.353601	3.20353	0.00135754	0.0225615
	k__Bacteria; p__Firmicutes; c__Clostridia; o__Clostridiales; f__Ruminococcaceae; g__; s__	New,ReferenceOTU172	3.39123	1.12826	0.386767	2.91717	0.00353226	0.0393295
	k__Bacteria; p__Bacteroidetes; c__Bacteroidia; o__Bacteroidales; f__Prevotellaceae; g__Prevotella; s__copri	New,CleanUp,ReferenceOTU24972	2.21338	1.11906	0.367164	3.04785	0.00230488	0.0303404
	k__Bacteria; p__Firmicutes; c__Clostridia; o__Clostridiales; f__; g__; s__	New,CleanUp,ReferenceOTU78005	1.9068	1.11812	0.382992	2.91942	0.00350683	0.0392014
	k__Bacteria; p__Tenericutes; c__Mollicutes; o__RF39; f__; g__; s__	New,CleanUp,ReferenceOTU41409	1.90389	1.11749	0.38078	2.93473	0.00333839	0.0380739
	k__Bacteria; p__Firmicutes; c__Clostridia; o__Clostridiales; f__Lachnospiraceae; NA; NA	197760	8.82456	1.09791	0.38682	2.8383	0.00453542	0.0457931
	k__Bacteria; p__Bacteroidetes; c__Bacteroidia; o__Bacteroidales; f__Bacteroidaceae; g__Bacteroides; s__	336559	330.213	1.09757	0.383142	2.86467	0.00417446	0.0435535
	k__Bacteria; p__Bacteroidetes; c__Bacteroidia; o__Bacteroidales; f__S24-7; g__; s__	New,CleanUp,ReferenceOTU50064	1.95645	1.09411	0.389212	2.81107	0.00493763	0.0482962
	k__Bacteria; p__Firmicutes; c__Clostridia; o__Clostridiales; f__Clostridiaceae; g__Clostridium; s__	193831	4.69108	1.09302	0.37595	2.90735	0.00364506	0.0401099
	k__Bacteria; p__Lentisphaerae; c__[Lentisphaeria]; o__Victivallales; f__Victivallaceae; g__; s__	New,CleanUp,ReferenceOTU29242	3.54024	1.08129	0.367483	2.94242	0.00325662	0.0379086
	k__Bacteria; p__Bacteroidetes; c__Bacteroidia; o__Bacteroidales; f__[Barnesiellaceae]; g__; s__	New,CleanUp,ReferenceOTU51258	2.50288	1.08062	0.386346	2.79702	0.00515764	0.0497571
	k__Bacteria; p__Firmicutes; c__Clostridia; o__Clostridiales; f__; g__; s__	New,ReferenceOTU394	4.85382	1.08003	0.372017	2.90318	0.00369395	0.0403328
	k__Bacteria; p__Firmicutes; c__Clostridia; o__Clostridiales; f__Lachnospiraceae; g__; s__	New,CleanUp,ReferenceOTU90036	2.41084	1.07955	0.350466	3.08031	0.00206783	0.028837
	k__Bacteria; p__Firmicutes; c__Clostridia; o__Clostridiales; f__Lachnospiraceae; g__Lachnospira; s__	New,CleanUp,ReferenceOTU36144	2.2938	1.07791	0.362501	2.97353	0.002944	0.0355933
	k__Bacteria; p__Firmicutes; c__Clostridia; o__Clostridiales; f__Lachnospiraceae; g__; s__	New,CleanUp,ReferenceOTU88447	2.34123	1.07678	0.342026	3.14823	0.00164263	0.0250124
	k__Bacteria; p__Bacteroidetes; c__Bacteroidia; o__Bacteroidales; f__Porphyromonadaceae; g__Parabacteroides; s__distasonis	New,ReferenceOTU297	1.80083	1.0751	0.366077	2.93681	0.0033161	0.0379734
	k__Bacteria; p__Bacteroidetes; c__Bacteroidia; o__Bacteroidales; f__Bacteroidaceae; g__Bacteroides; s__	New,ReferenceOTU181	2.41821	1.0683	0.37273	2.86616	0.0041548	0.0435096
	k__Bacteria; p__Bacteroidetes; c__Bacteroidia; o__Bacteroidales; f__Bacteroidaceae; g__Bacteroides; s__	New,ReferenceOTU426	4.61665	1.06618	0.365855	2.91421	0.00356591	0.0395089
	k__Bacteria; p__Bacteroidetes; c__Bacteroidia; o__Bacteroidales; f__Bacteroidaceae; g__Bacteroides; s__	New,ReferenceOTU96	2.4654	1.06334	0.361707	2.93979	0.00328438	0.0379184
	k__Bacteria; p__Verrucomicrobia; c__Verrucomicrobiae; o__Verrucomicrobiales; f__Verrucomicrobiaceae; g__Akkermansia; s__muciniphila	New,CleanUp,ReferenceOTU30808	1.72297	1.06308	0.363344	2.92582	0.00343552	0.0387115
	k__Bacteria; p__Firmicutes; c__Clostridia; o__Clostridiales; f__Lachnospiraceae; g__; s__	177581	7.35395	1.05819	0.359044	2.94724	0.0032062	0.0376328
	k__Bacteria; p__Cyanobacteria; c__4C0d-2; o__YS2; f__; g__; s__	New,CleanUp,ReferenceOTU61438	1.84508	1.05183	0.373784	2.81399	0.00489303	0.0482804
	k__Bacteria; p__Firmicutes; c__Clostridia; o__Clostridiales; f__Lachnospiraceae; g__Lachnospira; s__	New,CleanUp,ReferenceOTU57447	2.39463	1.04817	0.371057	2.82481	0.00473089	0.0473586
	k__Bacteria; p__Bacteroidetes; c__Bacteroidia; o__Bacteroidales; f__Rikenellaceae; g__; s__	New,CleanUp,ReferenceOTU8770	3.2934	1.04668	0.357275	2.92961	0.00339391	0.0384164
	k__Bacteria; p__Firmicutes; c__Clostridia; o__Clostridiales; f__Lachnospiraceae; g__; s__	197930	4.58216	1.03602	0.338577	3.05991	0.00221402	0.0299612
	k__Bacteria; p__Bacteroidetes; c__Bacteroidia; o__Bacteroidales; f__Bacteroidaceae; g__Bacteroides; s__	New,CleanUp,ReferenceOTU31144	2.05838	1.03357	0.35145	2.94087	0.00327292	0.0379184
	k__Bacteria; p__Firmicutes; c__Clostridia; o__Clostridiales; f__Lachnospiraceae; NA; NA	New,CleanUp,ReferenceOTU49120	2.23492	1.02871	0.361926	2.84233	0.00447853	0.0455452
	k__Bacteria; p__Firmicutes; c__Clostridia; o__Clostridiales; f__; g__; s__	New,CleanUp,ReferenceOTU9986	3.80658	1.02485	0.35414	2.89391	0.00380478	0.0408293
	k__Bacteria; p__Firmicutes; c__Clostridia; o__Clostridiales; f__Ruminococcaceae; g__; s__	44151	2.02954	1.00317	0.356726	2.81215	0.00492118	0.0482962
	k__Bacteria; p__Firmicutes; c__Clostridia; o__Clostridiales; f__Lachnospiraceae; g__; s__	New,CleanUp,ReferenceOTU9914	2.07941	0.993065	0.353576	2.80863	0.00497528	0.0484961
	k__Bacteria; p__Bacteroidetes; c__Bacteroidia; o__Bacteroidales; f__Bacteroidaceae; g__Bacteroides; s__	New,CleanUp,ReferenceOTU36202	2.17034	0.970585	0.345942	2.80563	0.00502188	0.0487815
	k__Bacteria; p__Firmicutes; c__Clostridia; o__Clostridiales; f__Lachnospiraceae; NA; NA	New,CleanUp,ReferenceOTU77275	5.21679	0.957464	0.317698	3.01376	0.00258034	0.032658
	k__Bacteria; p__Bacteroidetes; c__Bacteroidia; o__Bacteroidales; f__Prevotellaceae; g__Prevotella; s__copri	New,ReferenceOTU103	3.92247	0.940493	0.326931	2.87673	0.00401815	0.0425531

## Sheet: Supp Table S1E
Supplementary Table S1E
	Legend
	Enriched in Montreal and in Western diet
	Enriched in Montreal and Inuit diet
	Enriched in Nunavut and Western diet
	Enriched in Nunavut and Inuit diet
	Enriched in Western diet
	Taxonomy	OTU	baseMean	log2FoldChange	lfcSE	stat	P	FDR P
	k__Bacteria; p__Bacteroidetes; c__Bacteroidia; o__Bacteroidales; f__Prevotellaceae; g__Prevotella; s__copri	4436552	103.387	3.40024	0.576344	5.89967	3.64e-09	1.05e-06
	k__Bacteria; p__Firmicutes; c__Clostridia; o__Clostridiales; f__Ruminococcaceae; g__Faecalibacterium; s__prausnitzii	339494	25.232	3.18976	0.573865	5.55838	2.72e-08	6.14e-06
	k__Bacteria; p__Bacteroidetes; c__Bacteroidia; o__Bacteroidales; f__Prevotellaceae; g__Prevotella; s__copri	4410166	24.9927	3.06832	0.581885	5.27306	1.34e-07	2.16e-05
	k__Bacteria; p__Bacteroidetes; c__Bacteroidia; o__Bacteroidales; f__Bacteroidaceae; g__Bacteroides; s__	178253	16.4295	3.05747	0.553747	5.52143	3.36e-08	6.89e-06
	k__Bacteria; p__Bacteroidetes; c__Bacteroidia; o__Bacteroidales; f__Rikenellaceae; g__; s__	107044	19.8444	3.04798	0.517	5.89552	3.74e-09	1.05e-06
	k__Bacteria; p__Firmicutes; c__Erysipelotrichi; o__Erysipelotrichales; f__Erysipelotrichaceae; g__[Eubacterium]; s__biforme	4295707	17.1587	2.92869	0.570339	5.13499	2.82e-07	4.24e-05
	k__Bacteria; p__Bacteroidetes; c__Bacteroidia; o__Bacteroidales; f__[Barnesiellaceae]; g__; s__	315846	11.6743	2.73681	0.554583	4.93489	8.02e-07	0.000106331
	k__Bacteria; p__Firmicutes; c__Clostridia; o__Clostridiales; f__Ruminococcaceae; g__; s__	370086	14.428	2.65761	0.55807	4.76214	1.92e-06	0.000205594
	k__Bacteria; p__Actinobacteria; c__Actinobacteria; o__Bifidobacteriales; f__Bifidobacteriaceae; g__Bifidobacterium; s__	471180	12.8218	2.6379	0.557954	4.72781	2.27e-06	0.000232521
	k__Bacteria; p__Bacteroidetes; c__Bacteroidia; o__Bacteroidales; f__Prevotellaceae; g__Prevotella; s__copri	4318208	9.46542	2.62319	0.541709	4.84243	1.28e-06	0.000152161
	k__Bacteria; p__Firmicutes; c__Clostridia; o__Clostridiales; f__Ruminococcaceae; g__; s__	300620	8.49564	2.60795	0.52489	4.96856	6.75e-07	9.5e-05
	k__Bacteria; p__Bacteroidetes; c__Bacteroidia; o__Bacteroidales; f__Prevotellaceae; g__Prevotella; s__	4434579	9.92381	2.57597	0.555469	4.63747	3.53e-06	0.000294104
	k__Bacteria; p__Proteobacteria; c__Deltaproteobacteria; o__Desulfovibrionales; f__Desulfovibrionaceae; g__Desulfovibrio; s__	4453773	34.0047	2.44167	0.55544	4.39591	1.1e-05	0.000621591
	k__Bacteria; p__Bacteroidetes; c__Bacteroidia; o__Bacteroidales; f__Porphyromonadaceae; g__Parabacteroides; s__distasonis	2497335	8.59839	2.39186	0.510762	4.68292	2.83e-06	0.000265614
	k__Bacteria; p__Firmicutes; c__Clostridia; o__Clostridiales; f__Ruminococcaceae; g__Ruminococcus; s__	16054	9.93914	2.32119	0.519937	4.46437	8.03e-06	0.000517157
	k__Bacteria; p__Bacteroidetes; c__Bacteroidia; o__Bacteroidales; f__Prevotellaceae; g__Prevotella; s__	3754778	6.74557	2.28406	0.540134	4.22869	2.35e-05	0.00110376
	k__Bacteria; p__Firmicutes; c__Clostridia; o__Clostridiales; f__; g__; s__	4417708	7.32537	2.25912	0.512634	4.40688	1.05e-05	0.000606092
	k__Bacteria; p__Proteobacteria; c__Alphaproteobacteria; o__RF32; f__; g__; s__	211720	5.56609	2.24919	0.517479	4.34643	1.38e-05	0.000725316
	k__Bacteria; p__Bacteroidetes; c__Bacteroidia; o__Bacteroidales; f__Rikenellaceae; g__; s__	214031	5.60785	2.20693	0.511917	4.31111	1.62e-05	0.000832114
	4415390	180216	11.0637	2.16707	0.535492	4.04688	5.19e-05	0.00208919
	k__Bacteria; p__Firmicutes; c__Erysipelotrichi; o__Erysipelotrichales; f__Erysipelotrichaceae; g__[Eubacterium]; s__biforme	182483	5.54949	2.15191	0.522578	4.11787	3.82e-05	0.00165749
	k__Bacteria; p__Bacteroidetes; c__Bacteroidia; o__Bacteroidales; f__Bacteroidaceae; g__Bacteroides; s__	4302904	10.4608	2.03966	0.520087	3.92177	8.79e-05	0.00319566
	k__Bacteria; p__Bacteroidetes; c__Bacteroidia; o__Bacteroidales; f__Prevotellaceae; g__Prevotella; s__copri	New,ReferenceOTU326	5.43396	2.03077	0.513383	3.95566	7.63e-05	0.00285281
	k__Bacteria; p__Firmicutes; c__Clostridia; o__Clostridiales; f__Ruminococcaceae; g__; s__	190490	7.2941	2.01137	0.490195	4.1032	4.07e-05	0.00173293
	k__Bacteria; p__Firmicutes; c__Clostridia; o__Clostridiales; f__Ruminococcaceae; g__; s__	178713	5.5418	1.96345	0.536689	3.65845	0.000253742	0.0066504
	k__Bacteria; p__Proteobacteria; c__Betaproteobacteria; o__Burkholderiales; f__Alcaligenaceae; g__Sutterella; s__	562244	4.83685	1.9589	0.532843	3.67632	0.000236619	0.0066504
	k__Bacteria; p__Firmicutes; c__Clostridia; o__Clostridiales; f__Ruminococcaceae; g__; s__	279534	4.82052	1.93201	0.520241	3.71369	0.000204259	0.00622162
	k__Bacteria; p__Firmicutes; c__Clostridia; o__Clostridiales; f__Lachnospiraceae; g__Lachnospira; s__	213394	5.13546	1.86039	0.507085	3.66879	0.0002437	0.0066504
	k__Bacteria; p__Bacteroidetes; c__Bacteroidia; o__Bacteroidales; f__[Paraprevotellaceae]; g__[Prevotella]; s__	3910247	4.14788	1.82405	0.521643	3.49674	0.000470976	0.0106947
	k__Bacteria; p__Firmicutes; c__Clostridia; o__Clostridiales; f__Peptococcaceae; g__; s__	New,CleanUp,ReferenceOTU63585	3.67763	1.74381	0.498977	3.49477	0.000474479	0.0106947
	k__Bacteria; p__Firmicutes; c__Clostridia; o__Clostridiales; f__Ruminococcaceae; g__Anaerotruncus; s__	315223	6.20342	1.72666	0.470031	3.67349	0.000239256	0.0066504
	k__Bacteria; p__Firmicutes; c__Clostridia; o__Clostridiales; NA; NA; NA	197233	5.294	1.72169	0.490784	3.50803	0.000451437	0.0103831
	k__Bacteria; p__Firmicutes; c__Clostridia; o__Clostridiales; f__; g__; s__	363430	9.28056	1.70953	0.537769	3.17893	0.00147818	0.0251038
	k__Bacteria; p__Firmicutes; c__Clostridia; o__Clostridiales; f__Lachnospiraceae; g__; s__	4415390	5.2646	1.70858	0.491191	3.47844	0.000504338	0.0111449
	k__Bacteria; p__Firmicutes; c__Bacilli; o__Lactobacillales; f__; g__; s__	4469032	7.07514	1.70522	0.526606	3.23813	0.00120315	0.0216952
	k__Bacteria; p__Tenericutes; c__Mollicutes; o__RF39; f__; g__; s__	569244	3.52315	1.69974	0.496014	3.4268	0.000610748	0.0128657
	k__Bacteria; p__Proteobacteria; c__Betaproteobacteria; o__Burkholderiales; f__Alcaligenaceae; g__Sutterella; s__	4391009	13.2126	1.63991	0.554539	2.95724	0.00310406	0.0396875
	k__Bacteria; p__Firmicutes; c__Clostridia; o__Clostridiales; f__Lachnospiraceae; g__[Ruminococcus]; s__gnavus	1667433	6.85699	1.63959	0.451934	3.62794	0.000285693	0.00716814
	k__Bacteria; p__Bacteroidetes; c__Bacteroidia; o__Bacteroidales; f__[Barnesiellaceae]; g__; s__	4470870	4.3373	1.62197	0.49639	3.26754	0.00108488	0.0200436
	k__Bacteria; p__Firmicutes; c__Clostridia; o__Clostridiales; f__Ruminococcaceae; g__Ruminococcus; s__	180107	3.35551	1.6095	0.507136	3.1737	0.0015051	0.0251367
	k__Bacteria; p__Firmicutes; c__Clostridia; o__Clostridiales; f__; g__; s__	181083	4.55108	1.6038	0.479322	3.34598	0.000819916	0.0162113
	k__Bacteria; p__Firmicutes; c__Clostridia; o__Clostridiales; f__; g__; s__	182735	12.2491	1.59568	0.495276	3.22179	0.00127392	0.022466
	k__Bacteria; p__Firmicutes; c__Clostridia; o__Clostridiales; f__Lachnospiraceae; g__Lachnospira; s__	New,CleanUp,ReferenceOTU47	3.83693	1.58172	0.469304	3.37035	0.000750728	0.0151084
	k__Bacteria; p__Firmicutes; c__Clostridia; o__Clostridiales; f__Ruminococcaceae; g__; s__	323903	4.69295	1.57264	0.507521	3.09868	0.00194385	0.0292182
	k__Bacteria; p__Cyanobacteria; c__4C0d-2; o__YS2; f__; g__; s__	269386	5.34716	1.56055	0.500235	3.11962	0.00181082	0.0283586
	k__Bacteria; p__Firmicutes; c__Clostridia; o__Clostridiales; f__Lachnospiraceae; g__; s__	3692427	2.91938	1.55552	0.489413	3.17833	0.00148128	0.0251038
	k__Bacteria; p__Firmicutes; c__Clostridia; o__Clostridiales; f__[Mogibacteriaceae]; g__; s__	4455005	4.47641	1.54348	0.498073	3.0989	0.00194239	0.0292182
	k__Bacteria; p__Firmicutes; c__Clostridia; o__Clostridiales; f__Lachnospiraceae; g__; s__	2740201	9.46701	1.54296	0.521976	2.956	0.00311654	0.0396875
	k__Bacteria; p__Bacteroidetes; c__Bacteroidia; o__Bacteroidales; f__[Odoribacteraceae]; g__Butyricimonas; s__	4333921	3.06413	1.53706	0.489004	3.14325	0.00167086	0.0269008
	k__Bacteria; p__Firmicutes; c__Clostridia; o__Clostridiales; f__Ruminococcaceae; g__; s__	350503	15.0318	1.52972	0.51576	2.96596	0.00301735	0.0392897
	k__Bacteria; p__Bacteroidetes; c__Bacteroidia; o__Bacteroidales; f__[Paraprevotellaceae]; g__; s__	4319785	3.10535	1.51995	0.504612	3.01212	0.00259433	0.0356326
	k__Bacteria; p__Proteobacteria; c__Deltaproteobacteria; o__Desulfovibrionales; f__Desulfovibrionaceae; g__Desulfovibrio; s__	113542	2.94143	1.50828	0.477997	3.15541	0.00160271	0.0263686
	k__Bacteria; p__Bacteroidetes; c__Bacteroidia; o__Bacteroidales; f__Bacteroidaceae; g__Bacteroides; s__	4407515	7.22095	1.50441	0.503969	2.98512	0.00283465	0.0375841
	k__Bacteria; p__Bacteroidetes; c__Bacteroidia; o__Bacteroidales; f__Bacteroidaceae; g__Bacteroides; NA	2388617	2.93972	1.49418	0.483761	3.08867	0.00201053	0.0298541
	k__Bacteria; p__Verrucomicrobia; c__Verrucomicrobiae; o__Verrucomicrobiales; f__Verrucomicrobiaceae; g__Akkermansia; s__muciniphila	4306262	71.5706	1.47176	0.428347	3.43591	0.000590562	0.0125578
	k__Bacteria; p__Firmicutes; c__Clostridia; o__Clostridiales; f__Ruminococcaceae; g__; s__	New,CleanUp,ReferenceOTU77039	2.7463	1.47016	0.444784	3.30533	0.000948639	0.0181206
	k__Bacteria; p__Firmicutes; c__Clostridia; o__Clostridiales; f__Ruminococcaceae; g__; s__	New,CleanUp,ReferenceOTU2304	3.09684	1.46997	0.489175	3.005	0.00265585	0.0356326
	k__Bacteria; p__Firmicutes; c__Clostridia; o__Clostridiales; f__Ruminococcaceae; g__; s__	312882	21.8703	1.46382	0.481916	3.03749	0.00238554	0.0333976
	k__Bacteria; p__Firmicutes; c__Clostridia; o__Clostridiales; f__Lachnospiraceae; g__Anaerostipes; s__	279107	13.6362	1.45709	0.496952	2.93205	0.00336729	0.0417026
	k__Bacteria; p__Bacteroidetes; c__Bacteroidia; o__Bacteroidales; f__[Odoribacteraceae]; g__Butyricimonas; s__	4420669	3.85202	1.44848	0.475471	3.04641	0.00231592	0.0330385
	k__Bacteria; p__Firmicutes; c__Clostridia; o__Clostridiales; f__Ruminococcaceae; g__Ruminococcus; s__	New,CleanUp,ReferenceOTU85971	3.38818	1.44511	0.450961	3.20451	0.00135292	0.0236393
	k__Bacteria; p__Firmicutes; c__Clostridia; o__Clostridiales; f__Ruminococcaceae; g__; s__	New,ReferenceOTU343	2.97493	1.44508	0.475442	3.03946	0.00237006	0.0333882
	k__Bacteria; p__Firmicutes; c__Clostridia; o__Clostridiales; f__Lachnospiraceae; NA; NA	842193	4.65849	1.43272	0.499779	2.86671	0.00414758	0.0471959
	k__Bacteria; p__Proteobacteria; c__Betaproteobacteria; o__Burkholderiales; f__Alcaligenaceae; g__Sutterella; s__	215097	3.12399	1.42378	0.481381	2.95771	0.00309935	0.0396875
	k__Bacteria; p__Firmicutes; c__Clostridia; o__Clostridiales; f__Lachnospiraceae; NA; NA	New,CleanUp,ReferenceOTU13329	3.03885	1.39561	0.477284	2.92406	0.00345495	0.0420944
	k__Bacteria; p__Firmicutes; c__Erysipelotrichi; o__Erysipelotrichales; f__Erysipelotrichaceae; g__[Eubacterium]; s__biforme	New,CleanUp,ReferenceOTU74616	2.47789	1.39132	0.462458	3.00853	0.00262513	0.0356326
	k__Bacteria; p__Firmicutes; c__Bacilli; o__Lactobacillales; f__Enterococcaceae; g__Enterococcus; NA	152485	3.28967	1.38848	0.461315	3.00982	0.00261403	0.0356326
	k__Bacteria; p__Verrucomicrobia; c__Verrucomicrobiae; o__Verrucomicrobiales; f__Verrucomicrobiaceae; g__Akkermansia; s__muciniphila	New,CleanUp,ReferenceOTU70173	3.90106	1.36817	0.456787	2.9952	0.00274266	0.0365796
	k__Bacteria; p__Firmicutes; c__Clostridia; o__Clostridiales; NA; NA; NA	157842	2.62484	1.35927	0.471359	2.88372	0.00393002	0.0461368
	k__Bacteria; p__Firmicutes; c__Clostridia; o__Clostridiales; f__Ruminococcaceae; g__Faecalibacterium; s__prausnitzii	186081	3.28699	1.35887	0.477354	2.84666	0.004418	0.0492979
	k__Bacteria; p__Bacteroidetes; c__Bacteroidia; o__Bacteroidales; f__Bacteroidaceae; g__Bacteroides; s__	New,CleanUp,ReferenceOTU71238	3.21615	1.34921	0.466174	2.89421	0.00380111	0.0450932
	k__Bacteria; p__Bacteroidetes; c__Bacteroidia; o__Bacteroidales; f__Prevotellaceae; g__Prevotella; s__	New,CleanUp,ReferenceOTU75799	2.53472	1.32649	0.465499	2.84961	0.00437731	0.0490868
	k__Bacteria; p__Firmicutes; c__Clostridia; o__Clostridiales; f__[Mogibacteriaceae]; g__; s__	216010	3.49604	1.25123	0.436736	2.86496	0.00417063	0.0471959
	k__Bacteria; p__Firmicutes; c__Clostridia; o__Clostridiales; f__Lachnospiraceae; g__Blautia; s__	198626	3.10633	1.22615	0.413615	2.96448	0.00303196	0.0392897
	Enriched in Inuit diet
	Taxonomy	OTU	baseMean	log2FoldChange	lfcSE	stat	P	FDR P
	k__Bacteria; p__Bacteroidetes; c__Bacteroidia; o__Bacteroidales; f__Bacteroidaceae; g__Bacteroides; s__	3562626	35.1093	-4.26126	0.522354	-8.15779	3.41e-16	7.69e-13
	k__Bacteria; p__Bacteroidetes; c__Bacteroidia; o__Bacteroidales; f__Bacteroidaceae; g__Bacteroides; s__plebeius	187751	17.5162	-4.20344	0.527044	-7.9755	1.52e-15	1.71e-12
	k__Bacteria; p__Firmicutes; c__Clostridia; o__Clostridiales; f__Lachnospiraceae; g__; s__	4404187	10.9095	-3.27167	0.517766	-6.31882	2.64e-10	1.49e-07
	k__Bacteria; p__Firmicutes; c__Clostridia; o__Clostridiales; f__; g__; s__	2368865	6.55902	-3.10396	0.491012	-6.32156	2.59e-10	1.49e-07
	k__Bacteria; p__Firmicutes; c__Clostridia; o__Clostridiales; f__Ruminococcaceae; g__; s__	187780	8.62217	-3.06217	0.491173	-6.23441	4.53e-10	2.04e-07
	k__Bacteria; p__Bacteroidetes; c__Bacteroidia; o__Bacteroidales; f__Porphyromonadaceae; g__Parabacteroides; s__	4372003	38.7085	-3.02408	0.51892	-5.82764	5.62e-09	1.41e-06
	k__Bacteria; p__Firmicutes; c__Clostridia; o__Clostridiales; f__Ruminococcaceae; g__; s__	4396298	5.52871	-2.86851	0.468238	-6.12617	9e-10	3.38e-07
	k__Bacteria; p__Firmicutes; c__Clostridia; o__Clostridiales; f__Lachnospiraceae; g__; s__	New,ReferenceOTU386	4.53159	-2.55422	0.465758	-5.484	4.16e-08	7.81e-06
	k__Bacteria; p__Proteobacteria; c__Betaproteobacteria; o__Burkholderiales; f__Alcaligenaceae; g__Sutterella; s__	437137	3.36254	-2.31318	0.472731	-4.89323	9.92e-07	0.000124212
	k__Bacteria; p__Firmicutes; c__Clostridia; o__Clostridiales; f__Veillonellaceae; g__Acidaminococcus; s__	2829179	4.67135	-2.27582	0.495553	-4.59248	4.38e-06	0.000325962
	k__Bacteria; p__Bacteroidetes; c__Bacteroidia; o__Bacteroidales; f__; g__; s__	4310223	3.08528	-2.24657	0.465905	-4.82195	1.42e-06	0.000160214
	k__Bacteria; p__Firmicutes; c__Clostridia; o__Clostridiales; f__Ruminococcaceae; g__Ruminococcus; s__	4476065	7.62966	-2.22069	0.509112	-4.36189	1.29e-05	0.000691998
	k__Bacteria; p__Actinobacteria; c__Actinobacteria; o__Bifidobacteriales; f__Bifidobacteriaceae; g__Bifidobacterium; s__	4426298	5.97951	-2.17227	0.468704	-4.63463	3.58e-06	0.000294104
	k__Bacteria; p__Firmicutes; c__Clostridia; o__Clostridiales; f__; g__; s__	358112	98.6423	-2.11577	0.449535	-4.70659	2.52e-06	0.000246862
	k__Bacteria; p__Firmicutes; c__Clostridia; o__Clostridiales; f__Ruminococcaceae; g__; s__	1599042	2.87843	-2.11289	0.456816	-4.62525	3.74e-06	0.000294104
	k__Bacteria; p__Actinobacteria; c__Coriobacteriia; o__Coriobacteriales; f__Coriobacteriaceae; g__Collinsella; s__stercoris	288004	4.13209	-2.112	0.474934	-4.44694	8.71e-06	0.000545368
	k__Bacteria; p__Firmicutes; c__Clostridia; o__Clostridiales; f__Lachnospiraceae; g__Roseburia; s__	1751298	121.042	-2.08206	0.454365	-4.58236	4.6e-06	0.000325962
	k__Bacteria; p__Firmicutes; c__Clostridia; o__Clostridiales; f__Lachnospiraceae; g__; s__	367813	3.29083	-2.06129	0.445886	-4.62291	3.78e-06	0.000294104
	k__Bacteria; p__Firmicutes; c__Erysipelotrichi; o__Erysipelotrichales; f__Erysipelotrichaceae; g__Catenibacterium; s__	4480861	33.0068	-2.01667	0.378563	-5.32718	9.98e-08	1.73e-05
	k__Bacteria; p__Firmicutes; c__Clostridia; o__Clostridiales; f__Veillonellaceae; g__Megasphaera; s__	New,ReferenceOTU104	2.60629	-1.95924	0.448192	-4.37144	1.23e-05	0.000678569
	k__Bacteria; p__Bacteroidetes; c__Bacteroidia; o__Bacteroidales; f__Bacteroidaceae; g__Bacteroides; s__	New,CleanUp,ReferenceOTU85201	3.72613	-1.90527	0.457154	-4.16767	3.08e-05	0.00141556
	k__Bacteria; p__Firmicutes; c__Clostridia; o__Clostridiales; f__Lachnospiraceae; g__; s__	323106	3.54703	-1.90107	0.459049	-4.14132	3.45e-05	0.00155556
	k__Bacteria; p__Bacteroidetes; c__Bacteroidia; o__Bacteroidales; f__Bacteroidaceae; g__Bacteroides; s__plebeius	New,CleanUp,ReferenceOTU44638	2.63388	-1.90024	0.43112	-4.40768	1.04e-05	0.000606092
	k__Bacteria; p__Firmicutes; c__Clostridia; o__Clostridiales; f__Lachnospiraceae; g__; s__	New,CleanUp,ReferenceOTU88098	2.48829	-1.88692	0.412482	-4.57456	4.77e-06	0.000325962
	k__Bacteria; p__Firmicutes; c__Clostridia; o__Clostridiales; f__Lachnospiraceae; g__; s__	New,CleanUp,ReferenceOTU17737	2.27444	-1.8079	0.395174	-4.57494	4.76e-06	0.000325962
	k__Bacteria; p__Bacteroidetes; c__Bacteroidia; o__Bacteroidales; f__Bacteroidaceae; g__Bacteroides; s__	New,ReferenceOTU161	2.54586	-1.80603	0.42029	-4.29711	1.73e-05	0.000866732
	k__Bacteria; p__Firmicutes; c__Clostridia; o__Clostridiales; f__Lachnospiraceae; g__Lachnospira; s__	New,CleanUp,ReferenceOTU64226	2.44199	-1.78447	0.420788	-4.24079	2.23e-05	0.00106818
	k__Bacteria; p__Firmicutes; c__Clostridia; o__Clostridiales; f__Lachnospiraceae; g__; s__	178018	11.6196	-1.76893	0.483999	-3.65483	0.000257356	0.00666758
	k__Bacteria; p__Firmicutes; c__Clostridia; o__Clostridiales; f__Lachnospiraceae; g__; s__	New,CleanUp,ReferenceOTU44914	2.23551	-1.76839	0.399062	-4.43136	9.36e-06	0.000570441
	k__Bacteria; p__Bacteroidetes; c__Bacteroidia; o__Bacteroidales; f__Bacteroidaceae; g__Bacteroides; s__	New,CleanUp,ReferenceOTU44136	3.24968	-1.76686	0.388201	-4.5514	5.33e-06	0.000353289
	k__Bacteria; p__Bacteroidetes; c__Bacteroidia; o__Bacteroidales; f__Bacteroidaceae; g__Bacteroides; s__	New,ReferenceOTU281	3.77148	-1.73392	0.437651	-3.96187	7.44e-05	0.00284104
	k__Bacteria; p__Firmicutes; c__Clostridia; o__Clostridiales; f__; g__; s__	178996	3.47972	-1.73328	0.463771	-3.73736	0.000185964	0.00582172
	k__Bacteria; p__Bacteroidetes; c__Bacteroidia; o__Bacteroidales; f__[Paraprevotellaceae]; g__Paraprevotella; s__	181432	35.3458	-1.72914	0.517775	-3.33957	0.000839095	0.0163045
	k__Bacteria; p__Firmicutes; c__Clostridia; o__Clostridiales; f__; g__; s__	300618	4.50405	-1.71335	0.481736	-3.55662	0.000375656	0.00891293
	k__Bacteria; p__Firmicutes; c__Clostridia; o__Clostridiales; f__Ruminococcaceae; g__Oscillospira; s__	212686	5.6339	-1.70704	0.421411	-4.05077	5.11e-05	0.00208919
	k__Bacteria; p__Firmicutes; c__Clostridia; o__Clostridiales; f__Ruminococcaceae; g__Ruminococcus; s__	178859	18.1873	-1.70515	0.541483	-3.14904	0.00163808	0.02657
	k__Bacteria; p__Firmicutes; c__Clostridia; o__Clostridiales; f__Lachnospiraceae; g__; s__	175145	7.43071	-1.69471	0.365249	-4.63987	3.49e-06	0.000294104
	k__Bacteria; p__Firmicutes; c__Clostridia; o__Clostridiales; f__Lachnospiraceae; g__Roseburia; s__	3272764	6.80844	-1.66962	0.390425	-4.27641	1.9e-05	0.000930644
	k__Bacteria; p__Firmicutes; c__Clostridia; o__Clostridiales; f__; g__; s__	210262	2.13692	-1.64855	0.425719	-3.8724	0.00010777	0.00373713
	k__Bacteria; p__Firmicutes; c__Clostridia; o__Clostridiales; f__Christensenellaceae; g__; s__	188881	2.23497	-1.6245	0.41586	-3.90635	9.37e-05	0.0033524
	k__Bacteria; p__Bacteroidetes; c__Bacteroidia; o__Bacteroidales; f__Prevotellaceae; g__Prevotella; s__copri	326482	2.05788	-1.61707	0.390886	-4.13694	3.52e-05	0.00155556
	k__Bacteria; p__Firmicutes; c__Clostridia; o__Clostridiales; f__Ruminococcaceae; g__; s__	1986406	3.06006	-1.61391	0.416117	-3.8785	0.000105104	0.00370162
	k__Bacteria; p__Cyanobacteria; c__4C0d-2; o__YS2; f__; g__; s__	New,CleanUp,ReferenceOTU46892	2.9015	-1.61329	0.4368	-3.69343	0.000221251	0.00650204
	k__Bacteria; p__Firmicutes; c__Clostridia; o__Clostridiales; f__Ruminococcaceae; g__; s__	New,CleanUp,ReferenceOTU88650	2.05442	-1.613	0.399408	-4.03847	5.38e-05	0.00212751
	k__Bacteria; p__Firmicutes; c__Clostridia; o__Clostridiales; f__Ruminococcaceae; g__; s__	191399	2.66168	-1.60312	0.392345	-4.08601	4.39e-05	0.00183184
	k__Bacteria; p__Firmicutes; c__Clostridia; o__Clostridiales; f__Lachnospiraceae; g__Coprococcus; s__	232030	2.07398	-1.56535	0.396	-3.95291	7.72e-05	0.00285281
	k__Bacteria; p__Tenericutes; c__Mollicutes; o__RF39; f__; g__; s__	New,CleanUp,ReferenceOTU68686	2.00305	-1.55386	0.401923	-3.86606	0.000110608	0.00377742
	k__Bacteria; p__Firmicutes; c__Clostridia; o__Clostridiales; f__Lachnospiraceae; g__; s__	New,CleanUp,ReferenceOTU56033	2.83789	-1.55122	0.423892	-3.65947	0.000252738	0.0066504
	k__Bacteria; p__Firmicutes; c__Clostridia; o__Clostridiales; f__Lachnospiraceae; g__Blautia; s__	180414	6.95669	-1.54693	0.401724	-3.85073	0.000117767	0.00390363
	k__Bacteria; p__Firmicutes; c__Clostridia; o__Clostridiales; f__; g__; s__	166869	4.2436	-1.53986	0.444978	-3.46054	0.000539097	0.0117973
	k__Bacteria; p__Bacteroidetes; c__Bacteroidia; o__Bacteroidales; f__Bacteroidaceae; g__Bacteroides; s__	270094	8.67438	-1.53121	0.482723	-3.17203	0.00151378	0.0251367
	k__Bacteria; p__Bacteroidetes; c__Bacteroidia; o__Bacteroidales; f__Bacteroidaceae; g__Bacteroides; s__	New,ReferenceOTU223	2.6439	-1.51795	0.414879	-3.65877	0.000253428	0.0066504
	k__Bacteria; p__Firmicutes; c__Clostridia; o__Clostridiales; f__; g__; s__	184211	5.41121	-1.50972	0.42206	-3.57702	0.000347537	0.00842309
	k__Bacteria; p__Firmicutes; c__Clostridia; o__Clostridiales; f__Lachnospiraceae; NA; NA	New,CleanUp,ReferenceOTU8753	2.2812	-1.50417	0.409413	-3.67396	0.000238819	0.0066504
	k__Bacteria; p__Firmicutes; c__Clostridia; o__Clostridiales; f__Lachnospiraceae; g__; s__	146086	2.42195	-1.49742	0.412329	-3.63162	0.000281653	0.00716814
	k__Bacteria; p__Cyanobacteria; c__Chloroplast; o__Streptophyta; f__; g__; s__	3359884	2.19866	-1.48675	0.404803	-3.67276	0.000239941	0.0066504
	k__Bacteria; p__Firmicutes; c__Clostridia; o__Clostridiales; f__; g__; s__	New,CleanUp,ReferenceOTU48685	3.19534	-1.47901	0.389927	-3.79304	0.000148812	0.0048612
	k__Bacteria; p__Firmicutes; c__Clostridia; o__Clostridiales; f__Lachnospiraceae; g__; s__	191052	4.61335	-1.4712	0.406905	-3.61558	0.000299678	0.0074228
	k__Bacteria; p__Proteobacteria; c__Gammaproteobacteria; o__Enterobacteriales; f__Enterobacteriaceae; g__; s__	New,CleanUp,ReferenceOTU12666	2.464	-1.46367	0.379538	-3.85646	0.000115043	0.00387025
	k__Bacteria; p__Bacteroidetes; c__Bacteroidia; o__Bacteroidales; f__Bacteroidaceae; g__Bacteroides; s__fragilis	4433823	65.578	-1.46026	0.497723	-2.93388	0.00334754	0.0417026
	k__Bacteria; p__Firmicutes; c__Clostridia; o__Clostridiales; f__Lachnospiraceae; g__Blautia; s__	New,CleanUp,ReferenceOTU12841	1.95442	-1.44803	0.394893	-3.6669	0.000245505	0.0066504
	k__Bacteria; p__Firmicutes; c__Clostridia; o__Clostridiales; f__; g__; s__	198422	5.08015	-1.44476	0.385771	-3.74512	0.000180308	0.00572413
	k__Bacteria; p__Firmicutes; c__Clostridia; o__Clostridiales; f__Lachnospiraceae; g__Roseburia; s__	180874	3.87447	-1.43788	0.396388	-3.62747	0.000286217	0.00716814
	k__Bacteria; p__Bacteroidetes; c__Bacteroidia; o__Bacteroidales; f__Bacteroidaceae; g__Bacteroides; s__fragilis	3474081	56.1062	-1.43668	0.49918	-2.87808	0.00400099	0.0464857
	k__Bacteria; p__Bacteroidetes; c__Bacteroidia; o__Bacteroidales; f__Bacteroidaceae; g__Bacteroides; s__	New,CleanUp,ReferenceOTU81134	2.55429	-1.43355	0.381321	-3.75944	0.000170291	0.00548339
	k__Bacteria; p__Firmicutes; c__Clostridia; o__Clostridiales; f__Ruminococcaceae; g__; s__	New,CleanUp,ReferenceOTU26964	2.18489	-1.4294	0.387117	-3.69243	0.000222119	0.00650204
	k__Bacteria; p__Firmicutes; c__Clostridia; o__Clostridiales; f__Lachnospiraceae; NA; NA	198183	13.0287	-1.42651	0.40271	-3.54227	0.000396701	0.00921818
	k__Bacteria; p__Firmicutes; c__Clostridia; o__Clostridiales; f__; g__; s__	182073	11.8704	-1.42062	0.499843	-2.84213	0.00448129	0.0497578
	k__Bacteria; p__Firmicutes; c__Clostridia; o__Clostridiales; f__Lachnospiraceae; g__; s__	New,ReferenceOTU37	4.15044	-1.41269	0.421053	-3.35514	0.000793245	0.0158228
	k__Bacteria; p__Firmicutes; c__Clostridia; o__Clostridiales; f__Lachnospiraceae; g__; s__	3195500	12.8178	-1.40569	0.446399	-3.14896	0.00163852	0.02657
	k__Bacteria; p__Firmicutes; c__Clostridia; o__Clostridiales; f__[Mogibacteriaceae]; g__; s__	New,CleanUp,ReferenceOTU84471	2.4586	-1.40305	0.427635	-3.28096	0.00103454	0.0194321
	k__Bacteria; p__Firmicutes; c__Clostridia; o__Clostridiales; f__Peptococcaceae; g__Peptococcus; s__	New,ReferenceOTU98	10.4846	-1.38235	0.346992	-3.98382	6.78e-05	0.00263553
	k__Bacteria; p__Firmicutes; c__Clostridia; o__Clostridiales; f__Lachnospiraceae; g__; s__	2407149	2.75479	-1.3606	0.376941	-3.60958	0.000306697	0.00751408
	k__Bacteria; p__Firmicutes; c__Clostridia; o__Clostridiales; f__Lachnospiraceae; g__; s__	New,ReferenceOTU367	2.64073	-1.34801	0.432463	-3.11706	0.00182664	0.0283947
	k__Bacteria; p__Bacteroidetes; c__Bacteroidia; o__Bacteroidales; f__Bacteroidaceae; g__Bacteroides; s__	New,CleanUp,ReferenceOTU36556	3.39144	-1.34406	0.417231	-3.22137	0.0012758	0.022466
	k__Bacteria; p__Firmicutes; c__Clostridia; o__Clostridiales; f__Lachnospiraceae; NA; NA	New,CleanUp,ReferenceOTU49174	3.63744	-1.33573	0.39362	-3.39344	0.000690205	0.0143504
	k__Bacteria; p__Firmicutes; c__Clostridia; o__Clostridiales; f__; g__; s__	New,CleanUp,ReferenceOTU20999	2.03655	-1.33571	0.396102	-3.37214	0.000745877	0.0151084
	k__Bacteria; p__Firmicutes; c__Clostridia; o__Clostridiales; f__Lachnospiraceae; g__; s__	New,CleanUp,ReferenceOTU5866	2.07725	-1.33321	0.381927	-3.49074	0.000481682	0.0107496
	k__Bacteria; p__Firmicutes; c__Clostridia; o__Clostridiales; f__Ruminococcaceae; g__; s__	New,CleanUp,ReferenceOTU28123	2.02117	-1.32569	0.384641	-3.44655	0.000567786	0.0123057
	k__Bacteria; p__Firmicutes; c__Clostridia; o__Clostridiales; f__Lachnospiraceae; g__; s__	New,CleanUp,ReferenceOTU73729	8.26806	-1.322	0.405083	-3.26353	0.00110033	0.0201638
	k__Bacteria; p__Firmicutes; c__Clostridia; o__Clostridiales; f__; g__; s__	New,ReferenceOTU296	4.48613	-1.32197	0.423157	-3.12407	0.00178371	0.0283132
	k__Bacteria; p__Firmicutes; c__Clostridia; o__Clostridiales; f__Lachnospiraceae; g__; s__	177581	7.35395	-1.30449	0.351603	-3.71012	0.000207165	0.00622599
	k__Bacteria; p__Firmicutes; c__Clostridia; o__Clostridiales; f__Lachnospiraceae; g__; s__	176306	33.6318	-1.30064	0.408784	-3.18173	0.00146397	0.0251038
	k__Bacteria; p__Firmicutes; c__Clostridia; o__Clostridiales; f__Ruminococcaceae; g__; s__	358007	2.26084	-1.30023	0.421021	-3.08827	0.00201323	0.0298541
	k__Bacteria; p__Firmicutes; c__Clostridia; o__Clostridiales; f__Lachnospiraceae; g__; s__	175280	24.2669	-1.29029	0.41828	-3.08474	0.00203727	0.0300132
	k__Bacteria; p__Firmicutes; c__Clostridia; o__Clostridiales; f__Lachnospiraceae; g__; s__	New,CleanUp,ReferenceOTU90036	2.41084	-1.28843	0.345687	-3.72717	0.000193643	0.00597905
	k__Bacteria; p__Firmicutes; c__Clostridia; o__Clostridiales; f__Lachnospiraceae; g__Roseburia; s__	2532173	6.55444	-1.28763	0.415553	-3.09859	0.00194442	0.0292182
	k__Bacteria; p__Firmicutes; c__Clostridia; o__Clostridiales; f__Lachnospiraceae; g__Lachnospira; s__	355975	8.15961	-1.28715	0.442606	-2.90812	0.00363608	0.0435943
	k__Bacteria; p__Firmicutes; c__Clostridia; o__Clostridiales; f__Lachnospiraceae; g__Lachnospira; s__	New,CleanUp,ReferenceOTU70479	3.07339	-1.28557	0.384619	-3.34244	0.00083045	0.0162768
	k__Bacteria; p__Firmicutes; c__Clostridia; o__Clostridiales; f__Lachnospiraceae; g__; s__	198071	9.32133	-1.28353	0.412621	-3.11068	0.00186656	0.0288167
	k__Bacteria; p__Firmicutes; c__Clostridia; o__Clostridiales; f__Lachnospiraceae; g__; s__	132892	3.47381	-1.28155	0.404085	-3.17147	0.00151668	0.0251367
	k__Bacteria; p__Bacteroidetes; c__Bacteroidia; o__Bacteroidales; f__Bacteroidaceae; g__Bacteroides; s__	New,ReferenceOTU96	2.4654	-1.27354	0.3579	-3.55837	0.000373169	0.00891293
	k__Bacteria; p__Bacteroidetes; c__Bacteroidia; o__Bacteroidales; f__Bacteroidaceae; g__Bacteroides; s__	New,ReferenceOTU181	2.41821	-1.27277	0.370092	-3.43907	0.000583717	0.0125305
	k__Bacteria; p__Firmicutes; c__Clostridia; o__Clostridiales; f__Clostridiaceae; g__Clostridium; s__	193831	4.69108	-1.26549	0.373237	-3.39058	0.000697456	0.0143504
	k__Bacteria; p__Firmicutes; c__Clostridia; o__Clostridiales; f__Lachnospiraceae; g__Lachnospira; s__	New,CleanUp,ReferenceOTU1837	6.31667	-1.26338	0.438647	-2.88019	0.00397439	0.0464159
	k__Bacteria; p__Firmicutes; c__Clostridia; o__Clostridiales; f__Lachnospiraceae; g__Lachnospira; s__	198909	6.76776	-1.25829	0.428342	-2.93758	0.0033078	0.0416523
	k__Bacteria; p__Firmicutes; c__Clostridia; o__Clostridiales; f__Ruminococcaceae; g__; s__	198248	3.22525	-1.25726	0.432611	-2.90622	0.00365823	0.0436278
	k__Bacteria; p__Firmicutes; c__Clostridia; o__Clostridiales; f__Lachnospiraceae; g__[Ruminococcus]; s__	839684	2.40015	-1.2469	0.379283	-3.28752	0.00101074	0.0191445
	k__Bacteria; p__Firmicutes; c__Clostridia; o__Clostridiales; f__Ruminococcaceae; g__; s__	4315787	2.46307	-1.241	0.399547	-3.10602	0.00189627	0.0290761
	k__Bacteria; p__Firmicutes; c__Clostridia; o__Clostridiales; f__Lachnospiraceae; g__; s__	New,CleanUp,ReferenceOTU5808	2.31814	-1.23623	0.371706	-3.32582	0.000881602	0.016984
	k__Bacteria; p__Bacteroidetes; c__Bacteroidia; o__Bacteroidales; f__Porphyromonadaceae; g__Parabacteroides; s__distasonis	New,ReferenceOTU136	4.9773	-1.23108	0.378566	-3.25197	0.00114609	0.020833
	k__Bacteria; p__Firmicutes; c__Clostridia; o__Clostridiales; f__Ruminococcaceae; g__; s__	589989	2.16647	-1.22985	0.404401	-3.04117	0.00235659	0.0333882
	k__Bacteria; p__Firmicutes; c__Clostridia; o__Clostridiales; f__; g__; s__	197364	23.0371	-1.22643	0.424075	-2.89201	0.00382787	0.0451729
	k__Bacteria; p__Firmicutes; c__Clostridia; o__Clostridiales; f__Lachnospiraceae; g__; s__	New,CleanUp,ReferenceOTU49162	3.56813	-1.22149	0.397938	-3.06954	0.00214388	0.0310396
	k__Bacteria; p__Firmicutes; c__Clostridia; o__Clostridiales; f__Lachnospiraceae; g__Lachnospira; s__	New,CleanUp,ReferenceOTU72054	2.83528	-1.21221	0.357643	-3.38945	0.000700329	0.0143504
	k__Bacteria; p__Bacteroidetes; c__Bacteroidia; o__Bacteroidales; f__Bacteroidaceae; g__Bacteroides; s__	New,CleanUp,ReferenceOTU88092	2.90951	-1.21118	0.37051	-3.26894	0.0010795	0.0200436
	k__Bacteria; p__Cyanobacteria; c__4C0d-2; o__YS2; f__; g__; s__	320915	1.9673	-1.20402	0.392327	-3.06893	0.00214826	0.0310396
	k__Bacteria; p__Firmicutes; c__Clostridia; o__Clostridiales; f__Lachnospiraceae; g__; s__	New,CleanUp,ReferenceOTU13543	2.62012	-1.18574	0.333932	-3.55083	0.000384018	0.00901642
	k__Bacteria; p__Firmicutes; c__Clostridia; o__Clostridiales; f__; g__; s__	New,CleanUp,ReferenceOTU2439	2.00324	-1.1812	0.400901	-2.94636	0.00321539	0.0407163
	k__Bacteria; p__Firmicutes; c__Clostridia; o__Clostridiales; f__Ruminococcaceae; g__; s__	New,CleanUp,ReferenceOTU10509	2.76889	-1.17468	0.387513	-3.03133	0.00243478	0.0338765
	k__Bacteria; p__Firmicutes; c__Clostridia; o__Clostridiales; f__Lachnospiraceae; g__Lachnospira; s__	New,CleanUp,ReferenceOTU36144	2.2938	-1.16501	0.361227	-3.22515	0.00125909	0.022466
	k__Bacteria; p__Firmicutes; c__Clostridia; o__Clostridiales; f__Lachnospiraceae; g__Roseburia; NA	4473788	2.69231	-1.16409	0.378746	-3.07353	0.00211544	0.0309623
	k__Bacteria; p__Firmicutes; c__Clostridia; o__Clostridiales; f__; g__; s__	199524	4.43236	-1.15704	0.377541	-3.06469	0.00217898	0.0312829
	k__Bacteria; p__Firmicutes; c__Clostridia; o__Clostridiales; f__Ruminococcaceae; g__; s__	New,CleanUp,ReferenceOTU45595	2.00707	-1.13741	0.396789	-2.86653	0.00415	0.0471959
	k__Bacteria; p__Bacteroidetes; c__Bacteroidia; o__Bacteroidales; f__[Barnesiellaceae]; g__; s__	New,CleanUp,ReferenceOTU51258	2.50288	-1.13618	0.388471	-2.92476	0.00344725	0.0420944
	k__Bacteria; p__Firmicutes; c__Clostridia; o__Clostridiales; f__Lachnospiraceae; g__; s__	New,CleanUp,ReferenceOTU76476	2.13217	-1.13574	0.396241	-2.86629	0.00415311	0.0471959
	k__Bacteria; p__Firmicutes; c__Clostridia; o__Clostridiales; f__Lachnospiraceae; g__; s__	2424737	2.22643	-1.1323	0.389166	-2.90956	0.00361939	0.0435943
	k__Bacteria; p__Firmicutes; c__Erysipelotrichi; o__Erysipelotrichales; f__Erysipelotrichaceae; g__[Eubacterium]; s__biforme	New,CleanUp,ReferenceOTU24841	4.30552	-1.10462	0.365846	-3.01936	0.00253312	0.0350286
	k__Bacteria; p__Bacteroidetes; c__Bacteroidia; o__Bacteroidales; f__Bacteroidaceae; g__Bacteroides; s__	New,CleanUp,ReferenceOTU50415	2.67757	-1.09994	0.375731	-2.92746	0.00341739	0.0420918
	k__Bacteria; p__Firmicutes; c__Clostridia; o__Clostridiales; f__Lachnospiraceae; g__; s__	New,CleanUp,ReferenceOTU12123	2.27512	-1.09758	0.345092	-3.18056	0.00146992	0.0251038
	k__Bacteria; p__Firmicutes; c__Clostridia; o__Clostridiales; f__Lachnospiraceae; g__Lachnospira; s__	New,CleanUp,ReferenceOTU57751	2.49933	-1.09266	0.375398	-2.91067	0.00360658	0.0435943
	k__Bacteria; p__Bacteroidetes; c__Bacteroidia; o__Bacteroidales; f__Bacteroidaceae; g__Bacteroides; s__	New,CleanUp,ReferenceOTU31144	2.05838	-1.09199	0.348614	-3.13238	0.00173398	0.0277191
	k__Bacteria; p__Firmicutes; c__Clostridia; o__Clostridiales; f__Lachnospiraceae; g__Lachnospira; s__	New,CleanUp,ReferenceOTU57447	2.39463	-1.09129	0.372192	-2.93206	0.00336717	0.0417026
	k__Bacteria; p__Bacteroidetes; c__Bacteroidia; o__Bacteroidales; f__Rikenellaceae; g__; s__	New,CleanUp,ReferenceOTU8770	3.2934	-1.06509	0.359295	-2.96437	0.00303301	0.0392897
	k__Bacteria; p__Firmicutes; c__Clostridia; o__Clostridiales; f__Lachnospiraceae; g__; s__	New,CleanUp,ReferenceOTU88447	2.34123	-1.06371	0.340989	-3.11948	0.00181173	0.0283586
	k__Bacteria; p__Firmicutes; c__Clostridia; o__Clostridiales; f__Lachnospiraceae; g__; s__	New,CleanUp,ReferenceOTU9914	2.07941	-1.05643	0.35151	-3.0054	0.0026523	0.0356326
	k__Bacteria; p__Firmicutes; c__Clostridia; o__Clostridiales; f__Lachnospiraceae; g__Roseburia; s__	3926480	7.86262	-1.01957	0.343905	-2.96468	0.00303002	0.0392897
	k__Bacteria; p__Bacteroidetes; c__Bacteroidia; o__Bacteroidales; f__Bacteroidaceae; g__Bacteroides; s__	New,CleanUp,ReferenceOTU36202	2.17034	-0.990041	0.344704	-2.87215	0.00407691	0.0471249
	k__Bacteria; p__Firmicutes; c__Clostridia; o__Clostridiales; f__Lachnospiraceae; g__; s__	New,ReferenceOTU213	4.366	-0.951508	0.33227	-2.86366	0.00418775	0.0471959

## Sheet: Supp Table S1F
Supplementary Table S1F
	Legend
	Enriched in Montreal
	Enriched in Nunavut
	Enriched in Western diet
	Enriched in Inuit diet
	Enriched in Montreal and Western diet
	Enriched in Nunavut and Inuit diet
	Enriched in Nunavut and Western diet
	Enriched in BMIs < 25
	Taxonomy	OTU	baseMean	log2FoldChange	lfcSE	stat	P	FDR P
	k__Bacteria; p__Firmicutes; c__Erysipelotrichi; o__Erysipelotrichales; f__Erysipelotrichaceae; g__[Eubacterium]; s__biforme	182483	22.0617	-4.53469	0.726676	-6.24031	4.37e-10	1.25e-06
	k__Bacteria; p__Firmicutes; c__Clostridia; o__Clostridiales; f__Ruminococcaceae; g__; s__	178713	13.2954	-4.23885	0.739036	-5.73565	9.71e-09	1.39e-05
	k__Bacteria; p__Bacteroidetes; c__Bacteroidia; o__Bacteroidales; f__[Paraprevotellaceae]; g__Paraprevotella; s__	181432	75.0301	-3.95967	0.73422	-5.39303	6.93e-08	3.97e-05
	k__Bacteria; p__Bacteroidetes; c__Bacteroidia; o__Bacteroidales; f__[Paraprevotellaceae]; g__Paraprevotella; s__	165118	32.7137	-3.67498	0.711951	-5.16185	2.45e-07	0.000100183
	k__Bacteria; p__Actinobacteria; c__Coriobacteriia; o__Coriobacteriales; f__Coriobacteriaceae; g__; s__	2423305	58.9236	-3.54317	0.717597	-4.93754	7.91e-07	0.000206269
	k__Bacteria; p__Proteobacteria; c__Deltaproteobacteria; o__Desulfovibrionales; f__Desulfovibrionaceae; g__Bilophila; s__	354574	9.47031	-3.35377	0.662054	-5.06571	4.07e-07	0.000145868
	k__Bacteria; p__Actinobacteria; c__Coriobacteriia; o__Coriobacteriales; f__Coriobacteriaceae; g__; s__	New.CleanUp.ReferenceOTU86965	17.9944	-3.22789	0.676647	-4.77042	1.84e-06	0.00037661
	k__Bacteria; p__Firmicutes; c__Clostridia; o__Clostridiales; f__Lachnospiraceae; g__Roseburia; s__faecis	New.ReferenceOTU79	19.8031	-3.13692	0.587801	-5.3367	9.47e-08	4.52e-05
	k__Bacteria; p__Firmicutes; c__Clostridia; o__Clostridiales; f__Ruminococcaceae; g__; s__	New.CleanUp.ReferenceOTU63797	5.36985	-3.02364	0.641889	-4.71054	2.47e-06	0.000442861
	k__Bacteria; p__Bacteroidetes; c__Bacteroidia; o__Bacteroidales; f__[Paraprevotellaceae]; g__Paraprevotella; s__	New.ReferenceOTU440	6.76415	-2.93916	0.615895	-4.77217	1.82e-06	0.00037661
	k__Bacteria; p__Firmicutes; c__Clostridia; o__Clostridiales; f__Ruminococcaceae; g__; s__	370086	79.5945	-2.89046	0.715289	-4.04096	5.32e-05	0.00492479
	k__Bacteria; p__Firmicutes; c__Clostridia; o__Clostridiales; f__Veillonellaceae; g__Acidaminococcus; s__	2829179	4.67135	-2.76515	0.677244	-4.08295	4.45e-05	0.00437878
	k__Bacteria; p__Firmicutes; c__Clostridia; o__Clostridiales; f__Veillonellaceae; g__Acidaminococcus; s__	25947	4.27519	-2.75162	0.661109	-4.16213	3.15e-05	0.00361702
	k__Bacteria; p__Firmicutes; c__Clostridia; o__Clostridiales; f__Lachnospiraceae; g__; s__	4403689	25.3346	-2.65689	0.663091	-4.00683	6.15e-05	0.00534834
	k__Bacteria; p__Bacteroidetes; c__Bacteroidia; o__Bacteroidales; f__[Barnesiellaceae]; g__; s__	New.CleanUp.ReferenceOTU77263	4.00777	-2.64992	0.666384	-3.97657	6.99e-05	0.00572923
	k__Bacteria; p__Bacteroidetes; c__Bacteroidia; o__Bacteroidales; f__[Paraprevotellaceae]; g__Paraprevotella; s__	366147	5.29062	-2.49097	0.667274	-3.73306	0.000189168	0.0109109
	k__Bacteria; p__Firmicutes; c__Clostridia; o__Clostridiales; f__Lachnospiraceae; g__; s__	178018	25.8325	-2.4635	0.680178	-3.62185	0.000292502	0.0138132
	k__Bacteria; p__Bacteroidetes; c__Bacteroidia; o__Bacteroidales; f__Bacteroidaceae; g__Bacteroides; s__	New.CleanUp.ReferenceOTU85201	3.72613	-2.45336	0.623431	-3.93526	8.31e-05	0.00644195
	k__Bacteria; p__Bacteroidetes; c__Bacteroidia; o__Bacteroidales; f__[Paraprevotellaceae]; g__[Prevotella]; s__	335132	3.66084	-2.45112	0.657715	-3.72672	0.000193988	0.0109109
	k__Bacteria; p__Bacteroidetes; c__Bacteroidia; o__Bacteroidales; f__Porphyromonadaceae; g__Parabacteroides; s__distasonis	2497335	8.59839	-2.4312	0.664106	-3.66087	0.000251364	0.0126846
	k__Bacteria; p__Proteobacteria; c__Deltaproteobacteria; o__Desulfovibrionales; f__Desulfovibrionaceae; g__; s__	263518	3.41703	-2.42872	0.629054	-3.8609	0.000112969	0.00771415
	k__Bacteria; p__Proteobacteria; c__Betaproteobacteria; o__Burkholderiales; f__Alcaligenaceae; g__Sutterella; s__	437137	3.36254	-2.38137	0.650627	-3.66012	0.0002521	0.0126846
	k__Bacteria; p__Bacteroidetes; c__Bacteroidia; o__Bacteroidales; f__Porphyromonadaceae; g__Parabacteroides; s__distasonis	577294	19.3405	-2.34801	0.589555	-3.98268	6.81e-05	0.00572923
	k__Bacteria; p__Firmicutes; c__Clostridia; o__Clostridiales; f__Ruminococcaceae; g__; s__	179601	3.35558	-2.29373	0.621878	-3.6884	0.000225673	0.0119857
	k__Bacteria; p__Bacteroidetes; c__Bacteroidia; o__Bacteroidales; f__Bacteroidaceae; g__Bacteroides; s__	New.ReferenceOTU281	3.77148	-2.28749	0.590022	-3.87695	0.000105773	0.00739898
	k__Bacteria; p__Firmicutes; c__Clostridia; o__Clostridiales; f__; g__; s__	188328	6.01518	-2.25949	0.626199	-3.60827	0.000308243	0.0138132
	k__Bacteria; p__Bacteroidetes; c__Bacteroidia; o__Bacteroidales; f__; g__; s__	4310223	3.08528	-2.24399	0.640681	-3.50251	0.000460896	0.0181521
	k__Bacteria; p__Firmicutes; c__Clostridia; o__Clostridiales; f__; g__; s__	511229	3.17702	-2.22506	0.597063	-3.72667	0.000194023	0.0109109
	k__Bacteria; p__Bacteroidetes; c__Bacteroidia; o__Bacteroidales; f__Porphyromonadaceae; g__Parabacteroides; s__distasonis	186233	5.91652	-2.21612	0.652422	-3.39676	0.000681881	0.022279
	k__Bacteria; p__Bacteroidetes; c__Bacteroidia; o__Bacteroidales; f__Bacteroidaceae; g__Bacteroides; s__	New.ReferenceOTU395	15.1404	-2.19497	0.557484	-3.93727	8.24e-05	0.00644195
	k__Bacteria; p__Firmicutes; c__Clostridia; o__Clostridiales; f__; g__; s__	210262	2.93899	-2.17446	0.627814	-3.46355	0.000533097	0.0193535
	k__Bacteria; p__Firmicutes; c__Clostridia; o__Clostridiales; f__Lachnospiraceae; g__Dorea; s__	New.CleanUp.ReferenceOTU121	2.86582	-2.14938	0.607665	-3.53711	0.000404537	0.0165745
	k__Bacteria; p__Firmicutes; c__Clostridia; o__Clostridiales; f__Lachnospiraceae; g__[Ruminococcus]; s__	839684	3.83806	-2.11193	0.575657	-3.66874	0.000243752	0.0126846
	k__Bacteria; p__Bacteroidetes; c__Bacteroidia; o__Bacteroidales; f__Bacteroidaceae; g__Bacteroides; s__	New.ReferenceOTU71	6.23231	-2.09745	0.638188	-3.28658	0.00101413	0.0251369
	k__Bacteria; p__Firmicutes; c__Clostridia; o__Clostridiales; f__Ruminococcaceae; g__Oscillospira; s__	178852	22.5777	-2.08977	0.583728	-3.58004	0.000343538	0.0147055
	k__Bacteria; p__Firmicutes; c__Clostridia; o__Clostridiales; f__Ruminococcaceae; g__; s__	New.CleanUp.ReferenceOTU72850	3.59524	-2.07526	0.577165	-3.5956	0.000323645	0.0140638
	k__Bacteria; p__Firmicutes; c__Clostridia; o__Clostridiales; f__Christensenellaceae; g__; s__	New.CleanUp.ReferenceOTU20117	4.20893	-2.05719	0.622854	-3.30285	0.000957069	0.0251369
	k__Bacteria; p__Firmicutes; c__Clostridia; o__Clostridiales; f__Veillonellaceae; g__Acidaminococcus; s__	New.CleanUp.ReferenceOTU79858	2.72575	-2.04193	0.567489	-3.59818	0.00032045	0.0140638
	k__Bacteria; p__Firmicutes; c__Clostridia; o__Clostridiales; f__Ruminococcaceae; g__; s__	179961	2.72622	-2.02919	0.616733	-3.29022	0.00100109	0.0251369
	k__Bacteria; p__Firmicutes; c__Clostridia; o__Clostridiales; f__; g__; s__	184211	5.41121	-2.02006	0.527804	-3.82728	0.000129565	0.00844528
	k__Bacteria; p__Cyanobacteria; c__4C0d-2; o__YS2; f__; g__; s__	4303423	2.82121	-2.01096	0.603894	-3.32998	0.000868507	0.0240169
	k__Bacteria; p__Firmicutes; c__Clostridia; o__Clostridiales; f__Peptococcaceae; g__rc4-4; s__	364289	3.23693	-2.00124	0.617961	-3.23846	0.00120178	0.028022
	k__Bacteria; p__Proteobacteria; c__Deltaproteobacteria; o__Desulfovibrionales; f__Desulfovibrionaceae; g__Desulfovibrio; s__	113542	2.94143	-1.98613	0.599703	-3.31185	0.000926809	0.0248419
	k__Bacteria; p__Firmicutes; c__Clostridia; o__Clostridiales; f__Ruminococcaceae; g__Ruminococcus; s__	180107	7.38737	-1.98588	0.664388	-2.98903	0.00279864	0.0456051
	k__Bacteria; p__Firmicutes; c__Clostridia; o__Clostridiales; f__Ruminococcaceae; g__; s__	178845	7.60501	-1.9739	0.662745	-2.97836	0.00289793	0.0466925
	k__Bacteria; p__Firmicutes; c__Clostridia; o__Clostridiales; f__; g__; s__	166869	5.45456	-1.97246	0.608881	-3.23949	0.00119745	0.028022
	k__Bacteria; p__Firmicutes; c__Clostridia; o__Clostridiales; f__; g__; s__	179785	4.60987	-1.95117	0.628291	-3.10552	0.00189947	0.0358864
	k__Bacteria; p__Firmicutes; c__Clostridia; o__Clostridiales; f__Ruminococcaceae; g__; s__	4446669	14.3706	-1.94271	0.616747	-3.14993	0.00163311	0.0323411
	k__Bacteria; p__Tenericutes; c__RF3; o__ML615J-28; f__; g__; s__	178759	2.83469	-1.9334	0.586769	-3.295	0.000984225	0.0251369
	k__Bacteria; p__Firmicutes; c__Clostridia; o__Clostridiales; f__Lachnospiraceae; g__Coprococcus; s__	842596	2.65739	-1.93098	0.564992	-3.41771	0.000631512	0.0215653
	k__Bacteria; p__Bacteroidetes; c__Bacteroidia; o__Bacteroidales; f__Porphyromonadaceae; g__Parabacteroides; s__distasonis	New.ReferenceOTU319	24.2308	-1.92238	0.574294	-3.34739	0.000815772	0.0240169
	k__Bacteria; p__Bacteroidetes; c__Bacteroidia; o__Bacteroidales; f__Porphyromonadaceae; g__Parabacteroides; s__distasonis	New.ReferenceOTU297	2.83721	-1.9207	0.568826	-3.37661	0.000733862	0.0231287
	k__Bacteria; p__Firmicutes; c__Clostridia; o__Clostridiales; f__Lachnospiraceae; g__; s__	New.CleanUp.ReferenceOTU76476	2.96847	-1.89592	0.579365	-3.2724	0.00106637	0.02596
	k__Bacteria; p__Firmicutes; c__Clostridia; o__Clostridiales; f__; g__; s__	New.CleanUp.ReferenceOTU37785	2.59647	-1.87993	0.585843	-3.20893	0.00133232	0.0291687
	k__Bacteria; p__Firmicutes; c__Clostridia; o__Clostridiales; f__Lachnospiraceae; NA; NA	4347520	13.5358	-1.87407	0.637801	-2.93834	0.00329979	0.0499234
	k__Bacteria; p__Firmicutes; c__Clostridia; o__Clostridiales; f__Lachnospiraceae; g__; s__	New.CleanUp.ReferenceOTU31808	3.57701	-1.8611	0.558768	-3.33071	0.000866234	0.0240169
	k__Bacteria; p__Firmicutes; c__Clostridia; o__Clostridiales; f__Ruminococcaceae; g__; s__	291266	2.76891	-1.83389	0.550848	-3.32922	0.000870905	0.0240169
	k__Bacteria; p__Bacteroidetes; c__Bacteroidia; o__Bacteroidales; f__Bacteroidaceae; g__Bacteroides; s__	New.CleanUp.ReferenceOTU28358	2.56139	-1.80919	0.57214	-3.16214	0.00156613	0.0316314
	k__Bacteria; p__Bacteroidetes; c__Bacteroidia; o__Bacteroidales; f__Bacteroidaceae; g__Bacteroides; s__	New.CleanUp.ReferenceOTU75074	9.3539	-1.80859	0.535345	-3.37835	0.000729209	0.0231287
	k__Bacteria; p__Proteobacteria; c__Deltaproteobacteria; o__Desulfovibrionales; f__Desulfovibrionaceae; g__; s__	New.CleanUp.ReferenceOTU22774	2.524	-1.75172	0.595708	-2.94057	0.00327613	0.0499234
	k__Bacteria; p__Bacteroidetes; c__Bacteroidia; o__Bacteroidales; f__Bacteroidaceae; g__Bacteroides; s__caccae	3929758	3.68322	-1.74725	0.543713	-3.21355	0.00131106	0.0291687
	k__Bacteria; p__Actinobacteria; c__Coriobacteriia; o__Coriobacteriales; f__Coriobacteriaceae; g__; s__	1034960	2.38863	-1.74573	0.572727	-3.0481	0.00230296	0.0407709
	k__Bacteria; p__Actinobacteria; c__Coriobacteriia; o__Coriobacteriales; f__Coriobacteriaceae; g__Collinsella; s__aerofaciens	New.CleanUp.ReferenceOTU76932	4.11224	-1.74299	0.575943	-3.02632	0.00247554	0.0425141
	k__Bacteria; p__Firmicutes; c__Clostridia; o__Clostridiales; f__Ruminococcaceae; g__; s__	227565	4.3393	-1.73598	0.583759	-2.9738	0.00294138	0.046866
	k__Bacteria; p__Actinobacteria; c__Coriobacteriia; o__Coriobacteriales; f__Coriobacteriaceae; g__; s__	646800	2.25519	-1.7295	0.581208	-2.9757	0.00292324	0.0468372
	k__Bacteria; p__Bacteroidetes; c__Bacteroidia; o__Bacteroidales; f__Bacteroidaceae; g__Bacteroides; s__ovatus	4395096	5.88706	-1.71467	0.559128	-3.06668	0.00216452	0.039043
	k__Bacteria; p__Firmicutes; c__Clostridia; o__Clostridiales; f__Ruminococcaceae; g__; s__	New.CleanUp.ReferenceOTU64857	2.38171	-1.70746	0.550019	-3.10436	0.00190694	0.0358864
	k__Bacteria; p__Firmicutes; c__Clostridia; o__Clostridiales; f__; g__; s__	New.ReferenceOTU72	3.3172	-1.70417	0.498637	-3.41766	0.000631619	0.0215653
	k__Bacteria; p__Bacteroidetes; c__Bacteroidia; o__Bacteroidales; f__Bacteroidaceae; g__Bacteroides; s__ovatus	4387250	4.17209	-1.69635	0.531053	-3.19432	0.0014016	0.030224
	k__Bacteria; p__Firmicutes; c__Clostridia; o__Clostridiales; f__Lachnospiraceae; g__; s__	New.CleanUp.ReferenceOTU56033	2.83789	-1.67705	0.568137	-2.95184	0.00315884	0.0489705
	k__Bacteria; p__Actinobacteria; c__Coriobacteriia; o__Coriobacteriales; f__Coriobacteriaceae; g__; s__	New.CleanUp.ReferenceOTU10945	3.11503	-1.6568	0.553953	-2.99086	0.00278189	0.0455912
	k__Bacteria; p__Cyanobacteria; c__4C0d-2; o__YS2; f__; g__; s__	New.ReferenceOTU65	8.32421	-1.65082	0.55588	-2.96973	0.00298057	0.0472281
	k__Bacteria; p__Bacteroidetes; c__Bacteroidia; o__Bacteroidales; f__Bacteroidaceae; g__Bacteroides; s__ovatus	New.CleanUp.ReferenceOTU47288	2.22467	-1.55661	0.529707	-2.93862	0.00329681	0.0499234
	k__Bacteria; p__Bacteroidetes; c__Bacteroidia; o__Bacteroidales; f__Porphyromonadaceae; g__Parabacteroides; s__distasonis	New.ReferenceOTU150	2.16206	-1.51886	0.492172	-3.08603	0.00202847	0.0370551
	Enriched in BMIs > 25
	Taxonomy	OTU	baseMean	log2FoldChange	lfcSE	stat	P	FDR P
	k__Bacteria; p__Tenericutes; c__Mollicutes; o__RF39; f__; g__; s__	569244	5.70414	3.43122	0.612084	5.6058	2.07e-08	1.98e-05
	k__Bacteria; p__Firmicutes; c__Clostridia; o__Clostridiales; f__Ruminococcaceae; g__; s__	36378	5.08036	3.37227	0.612907	5.50209	3.75e-08	2.69e-05
	k__Bacteria; p__Firmicutes; c__Clostridia; o__Clostridiales; f__Ruminococcaceae; g__Ruminococcus; s__	4476065	7.62966	3.17903	0.63802	4.98265	6.27e-07	0.000197522
	k__Bacteria; p__Bacteroidetes; c__Bacteroidia; o__Bacteroidales; f__Prevotellaceae; g__Prevotella; s__	3754778	30.9444	3.07501	0.650822	4.72481	2.3e-06	0.000440395
	k__Bacteria; p__Bacteroidetes; c__Bacteroidia; o__Bacteroidales; f__Bacteroidaceae; g__Bacteroides; s__	187178	18.0594	2.91418	0.67317	4.32905	1.5e-05	0.00192602
	k__Bacteria; p__Bacteroidetes; c__Bacteroidia; o__Bacteroidales; f__Bacteroidaceae; g__Bacteroides; s__	4302904	26.0004	2.86214	0.576518	4.96452	6.89e-07	0.000197522
	k__Bacteria; p__Firmicutes; c__Clostridia; o__Clostridiales; NA; NA; NA	New.ReferenceOTU259	24.1619	2.82119	0.601602	4.68946	2.74e-06	0.000462122
	k__Bacteria; p__Verrucomicrobia; c__Verrucomicrobiae; o__Verrucomicrobiales; f__Verrucomicrobiaceae; g__Akkermansia; s__muciniphila	New.ReferenceOTU97	3.51011	2.58855	0.586907	4.41048	1.03e-05	0.00155687
	k__Bacteria; p__Cyanobacteria; c__4C0d-2; o__YS2; f__; g__; s__	320915	2.87218	2.58237	0.534688	4.82969	1.37e-06	0.000326826
	k__Bacteria; p__Tenericutes; c__Mollicutes; o__RF39; f__; g__; s__	4428714	3.15648	2.49127	0.554755	4.49075	7.1e-06	0.00113084
	k__Bacteria; p__Firmicutes; c__Clostridia; o__Clostridiales; f__Ruminococcaceae; g__; s__	183829	2.92062	2.4908	0.576277	4.32223	1.54e-05	0.00192602
	k__Bacteria; p__Bacteroidetes; c__Bacteroidia; o__Bacteroidales; f__Bacteroidaceae; g__Bacteroides; s__plebeius	New.CleanUp.ReferenceOTU60797	4.01253	2.43359	0.587831	4.13995	3.47e-05	0.00383191
	k__Bacteria; p__Firmicutes; c__Bacilli; o__Lactobacillales; f__Streptococcaceae; g__Lactococcus; s__	1100972	13.9282	2.40878	0.597636	4.03052	5.57e-05	0.004988
	k__Bacteria; p__Firmicutes; c__Clostridia; o__Clostridiales; f__Ruminococcaceae; g__; s__	303320	2.76642	2.3796	0.541195	4.39694	1.1e-05	0.00157438
	k__Bacteria; p__Bacteroidetes; c__Bacteroidia; o__Bacteroidales; f__Bacteroidaceae; g__Bacteroides; s__	340547	3.23126	2.37275	0.546095	4.34494	1.39e-05	0.00190267
	k__Bacteria; p__Bacteroidetes; c__Bacteroidia; o__Bacteroidales; f__Bacteroidaceae; g__Bacteroides; s__	New.CleanUp.ReferenceOTU82285	2.56096	2.31617	0.565112	4.09861	4.16e-05	0.00437878
	k__Bacteria; p__Firmicutes; c__Clostridia; o__Clostridiales; f__Clostridiaceae; g__; s__	196315	10.4585	2.28304	0.560109	4.07607	4.58e-05	0.00437878
	k__Bacteria; p__Firmicutes; c__Clostridia; o__Clostridiales; f__; g__; s__	194151	29.7957	2.27048	0.628301	3.61369	0.000301875	0.0138132
	k__Bacteria; p__Tenericutes; c__Mollicutes; o__RF39; f__; g__; s__	New.CleanUp.ReferenceOTU28855	2.79087	2.25362	0.528364	4.26528	2e-05	0.00238579
	k__Bacteria; p__Firmicutes; c__Clostridia; o__Clostridiales; f__Lachnospiraceae; g__; s__	New.ReferenceOTU8	5.81827	2.14344	0.525143	4.08163	4.47e-05	0.00437878
	k__Bacteria; p__Firmicutes; c__Clostridia; o__Clostridiales; f__Christensenellaceae; g__; s__	188789	4.86006	2.12043	0.572721	3.70238	0.000213588	0.0115579
	k__Bacteria; p__Proteobacteria; c__Gammaproteobacteria; o__Enterobacteriales; f__Enterobacteriaceae; g__; s__	4454531	10.1232	2.09616	0.613913	3.41443	0.000639162	0.0215661
	k__Bacteria; p__Firmicutes; c__Clostridia; o__Clostridiales; f__Lachnospiraceae; g__; s__	4415390	5.2646	2.05042	0.597131	3.43378	0.000595226	0.0208184
	k__Bacteria; p__Bacteroidetes; c__Bacteroidia; o__Bacteroidales; f__Bacteroidaceae; g__Bacteroides; s__	New.CleanUp.ReferenceOTU35622	2.1687	2.02759	0.529618	3.82841	0.000128975	0.00844528
	k__Bacteria; p__Bacteroidetes; c__Bacteroidia; o__Bacteroidales; f__Bacteroidaceae; g__Bacteroides; s__	192070	5.86017	2.02692	0.520267	3.89592	9.78e-05	0.00701416
	k__Bacteria; p__Firmicutes; c__Clostridia; o__Clostridiales; f__Ruminococcaceae; g__; s__	170640	2.28957	2.02287	0.531939	3.80282	0.000143057	0.00900016
	k__Bacteria; p__Firmicutes; c__Clostridia; o__Clostridiales; f__Ruminococcaceae; g__; s__	266274	18.6443	2.02008	0.613025	3.29526	0.000983306	0.0251369
	k__Bacteria; p__Bacteroidetes; c__Bacteroidia; o__Bacteroidales; f__Bacteroidaceae; g__Bacteroides; s__plebeius	New.CleanUp.ReferenceOTU65354	3.16997	2.01295	0.553193	3.63878	0.00027393	0.0135454
	k__Bacteria; p__Firmicutes; c__Clostridia; o__Clostridiales; f__Lachnospiraceae; g__; s__	4464173	192.373	1.96976	0.619534	3.17943	0.00147565	0.0305194
	k__Bacteria; p__Firmicutes; c__Clostridia; o__Clostridiales; f__; g__; s__	229348	5.51035	1.96018	0.556881	3.51992	0.000431675	0.0174372
	k__Bacteria; p__Bacteroidetes; c__Bacteroidia; o__Bacteroidales; f__Bacteroidaceae; g__Bacteroides; s__	178064	7.22674	1.95334	0.56663	3.4473	0.000566219	0.0200483
	k__Bacteria; p__Actinobacteria; c__Coriobacteriia; o__Coriobacteriales; f__Coriobacteriaceae; g__; s__	230578	7.48319	1.94348	0.646107	3.00798	0.0026299	0.0438521
	k__Bacteria; p__Firmicutes; c__Clostridia; o__Clostridiales; f__Ruminococcaceae; g__; s__	583134	4.37433	1.9386	0.534546	3.62664	0.000287138	0.0138132
	k__Bacteria; p__Firmicutes; c__Clostridia; o__Clostridiales; f__Lachnospiraceae; g__Blautia; s__	New.CleanUp.ReferenceOTU15744	2.59088	1.92459	0.532351	3.61527	0.000300031	0.0138132
	k__Bacteria; p__Bacteroidetes; c__Bacteroidia; o__Bacteroidales; f__Prevotellaceae; g__Prevotella; s__copri	4410166	2.31008	1.91547	0.491343	3.89844	9.68e-05	0.00701416
	k__Bacteria; p__Firmicutes; c__Bacilli; o__Lactobacillales; f__Streptococcaceae; g__Streptococcus; s__	4439603	44.7744	1.8643	0.567368	3.28587	0.00101669	0.0251369
	k__Bacteria; p__Firmicutes; c__Clostridia; o__Clostridiales; f__Lachnospiraceae; g__; s__	New.CleanUp.ReferenceOTU8270	2.29226	1.8602	0.500424	3.71724	0.000201412	0.0111087
	k__Bacteria; p__Firmicutes; c__Clostridia; o__Clostridiales; f__Clostridiaceae; g__; s__	302932	7.69037	1.85018	0.586248	3.15596	0.00159971	0.0320837
	k__Bacteria; p__Firmicutes; c__Clostridia; o__Clostridiales; f__Clostridiaceae; g__; s__	186092	3.96149	1.84061	0.551716	3.33615	0.000849475	0.0240169
	k__Bacteria; p__Bacteroidetes; c__Bacteroidia; o__Bacteroidales; f__Bacteroidaceae; g__Bacteroides; s__	New.CleanUp.ReferenceOTU52700	3.91745	1.83814	0.591958	3.10519	0.00190158	0.0358864
	k__Bacteria; p__Bacteroidetes; c__Bacteroidia; o__Bacteroidales; f__Bacteroidaceae; g__Bacteroides; s__	New.CleanUp.ReferenceOTU50415	3.72581	1.83298	0.507571	3.61127	0.0003047	0.0138132
	k__Bacteria; p__Firmicutes; c__Clostridia; o__Clostridiales; f__Lachnospiraceae; g__; s__	New.CleanUp.ReferenceOTU5808	2.31814	1.81811	0.464089	3.9176	8.94e-05	0.00675002
	k__Bacteria; p__Bacteroidetes; c__Bacteroidia; o__Bacteroidales; f__Bacteroidaceae; g__Bacteroides; s__	New.CleanUp.ReferenceOTU35513	2.58158	1.81332	0.511997	3.54165	0.000397632	0.0165277
	k__Bacteria; p__Proteobacteria; c__Alphaproteobacteria; o__RF32; f__; g__; s__	New.CleanUp.ReferenceOTU31959	1.87903	1.81163	0.534832	3.38729	0.000705863	0.0227462
	k__Bacteria; p__Bacteroidetes; c__Bacteroidia; o__Bacteroidales; f__Bacteroidaceae; g__Bacteroides; s__	New.CleanUp.ReferenceOTU43403	2.13603	1.80954	0.523799	3.45465	0.00055101	0.0197537
	k__Bacteria; p__Bacteroidetes; c__Bacteroidia; o__Bacteroidales; f__Bacteroidaceae; g__Bacteroides; s__	New.CleanUp.ReferenceOTU12981	1.98185	1.80948	0.516719	3.50186	0.000462029	0.0181521
	k__Bacteria; p__Firmicutes; c__Clostridia; o__Clostridiales; f__Ruminococcaceae; g__; s__	195892	2.34338	1.79781	0.50538	3.55734	0.000374629	0.0158005
	k__Bacteria; p__Firmicutes; c__Clostridia; o__Clostridiales; f__Clostridiaceae; g__; s__	New.CleanUp.ReferenceOTU47117	1.97851	1.79724	0.53285	3.37288	0.000743864	0.0231891
	k__Bacteria; p__Firmicutes; c__Clostridia; o__Clostridiales; f__Lachnospiraceae; NA; NA	New.CleanUp.ReferenceOTU3679	2.02599	1.79484	0.534216	3.35977	0.000780073	0.0240169
	k__Bacteria; p__Firmicutes; c__Bacilli; o__Lactobacillales; f__Lactobacillaceae; g__Pediococcus; s__	New.CleanUp.ReferenceOTU49984	2.02565	1.79451	0.535442	3.35146	0.000803871	0.0240169
	k__Bacteria; p__Bacteroidetes; c__Bacteroidia; o__Bacteroidales; f__Bacteroidaceae; g__Bacteroides; s__plebeius	New.CleanUp.ReferenceOTU44638	3.79806	1.79199	0.59372	3.01825	0.00254243	0.0431461
	k__Bacteria; p__Firmicutes; c__Clostridia; o__Clostridiales; f__Lachnospiraceae; g__[Ruminococcus]; s__gnavus	4436046	19.2652	1.78952	0.568179	3.14957	0.0016351	0.0323411
	k__Bacteria; p__Firmicutes; c__Clostridia; o__Clostridiales; f__Ruminococcaceae; g__; s__	170185	1.94527	1.78295	0.53186	3.3523	0.000801434	0.0240169
	k__Bacteria; p__Firmicutes; c__Clostridia; o__Clostridiales; f__; g__; s__	New.CleanUp.ReferenceOTU2439	2.88491	1.78286	0.547547	3.25608	0.00112961	0.0269976
	k__Bacteria; p__Firmicutes; c__Clostridia; o__Clostridiales; f__Ruminococcaceae; g__; s__	New.CleanUp.ReferenceOTU31850	2.18178	1.76922	0.545526	3.24315	0.00118215	0.0280199
	k__Bacteria; p__Firmicutes; c__Clostridia; o__Clostridiales; f__Lachnospiraceae; g__Dorea; s__	593369	1.83827	1.76721	0.465483	3.7965	0.000146753	0.00900016
	k__Bacteria; p__Bacteroidetes; c__Bacteroidia; o__Bacteroidales; f__Bacteroidaceae; g__Bacteroides; s__	New.CleanUp.ReferenceOTU13877	1.9175	1.76522	0.508	3.47484	0.000511157	0.0188878
	k__Bacteria; p__Firmicutes; c__Clostridia; o__Clostridiales; f__Ruminococcaceae; g__Ruminococcus; s__	New.CleanUp.ReferenceOTU80678	5.24166	1.76227	0.554573	3.1777	0.00148449	0.0305194
	k__Bacteria; p__Firmicutes; c__Clostridia; o__Clostridiales; f__Lachnospiraceae; g__Blautia; s__	194371	3.81735	1.7612	0.46441	3.79234	0.000149235	0.00900016
	k__Bacteria; p__Firmicutes; c__Clostridia; o__Clostridiales; f__Ruminococcaceae; g__; s__	New.CleanUp.ReferenceOTU28280	2.90829	1.75954	0.50656	3.47352	0.000513685	0.0188878
	k__Bacteria; p__Proteobacteria; c__Deltaproteobacteria; o__Desulfovibrionales; f__Desulfovibrionaceae; g__Bilophila; s__	New.CleanUp.ReferenceOTU41691	1.92159	1.756	0.529964	3.31344	0.000921561	0.0248419
	k__Bacteria; p__Tenericutes; c__Mollicutes; o__RF39; f__; g__; s__	New.CleanUp.ReferenceOTU76897	2.038	1.75022	0.530981	3.29621	0.000979995	0.0251369
	k__Bacteria; p__Firmicutes; c__Clostridia; o__Clostridiales; f__Lachnospiraceae; g__; s__	4379646	4.39637	1.74486	0.555851	3.13907	0.00169484	0.0330668
	k__Bacteria; p__Proteobacteria; c__Betaproteobacteria; o__Burkholderiales; f__Alcaligenaceae; g__Sutterella; s__	New.CleanUp.ReferenceOTU11437	1.89336	1.73446	0.510724	3.39608	0.000683595	0.022279
	k__Bacteria; p__Bacteroidetes; c__Bacteroidia; o__Bacteroidales; f__Rikenellaceae; g__; s__	772282	2.27766	1.73181	0.519291	3.33495	0.000853154	0.0240169
	k__Bacteria; p__Firmicutes; c__Clostridia; o__Clostridiales; f__Ruminococcaceae; g__; s__	183827	3.56586	1.71823	0.522829	3.2864	0.00101475	0.0251369
	k__Bacteria; p__Actinobacteria; c__Actinobacteria; o__Actinomycetales; f__Corynebacteriaceae; g__Corynebacterium; s__	810425	1.88483	1.71813	0.527029	3.26004	0.00111396	0.0268475
	k__Bacteria; p__Firmicutes; c__Clostridia; o__Clostridiales; f__Ruminococcaceae; g__; s__	188676	8.74148	1.718	0.514866	3.33679	0.000847528	0.0240169
	k__Bacteria; p__Firmicutes; c__Clostridia; o__Clostridiales; f__Ruminococcaceae; g__Faecalibacterium; s__prausnitzii	179291	2.02523	1.70899	0.513253	3.32973	0.000869298	0.0240169
	k__Bacteria; p__Firmicutes; c__Bacilli; o__Lactobacillales; f__Lactobacillaceae; NA; NA	New.CleanUp.ReferenceOTU15297	2.05036	1.7088	0.536466	3.18528	0.00144612	0.0305194
	k__Bacteria; p__Firmicutes; c__Clostridia; o__Clostridiales; f__Lachnospiraceae; g__; s__	352852	2.65388	1.68995	0.530863	3.1834	0.00145556	0.0305194
	k__Bacteria; p__Firmicutes; c__Clostridia; o__Clostridiales; f__Veillonellaceae; g__; s__	4397439	1.87271	1.689	0.525717	3.21275	0.00131472	0.0291687
	k__Bacteria; p__Proteobacteria; c__Betaproteobacteria; o__Burkholderiales; f__Alcaligenaceae; g__Sutterella; s__	4142052	1.85674	1.68634	0.524683	3.21401	0.00130895	0.0291687
	k__Bacteria; p__Firmicutes; c__Clostridia; o__Clostridiales; f__Veillonellaceae; g__Mitsuokella; s__multacida	New.CleanUp.ReferenceOTU81467	1.85674	1.68634	0.524683	3.21401	0.00130895	0.0291687
	k__Bacteria; p__Firmicutes; c__Clostridia; o__Clostridiales; f__Ruminococcaceae; g__Ruminococcus; s__	New.CleanUp.ReferenceOTU62177	4.34363	1.68061	0.509169	3.30069	0.00096448	0.0251369
	k__Bacteria; p__Firmicutes; c__Bacilli; o__Lactobacillales; f__Streptococcaceae; g__Streptococcus; s__	4321136	3.99523	1.6723	0.481282	3.47467	0.000511476	0.0188878
	k__Bacteria; p__Bacteroidetes; c__Bacteroidia; o__Bacteroidales; f__Bacteroidaceae; g__Bacteroides; s__	New.CleanUp.ReferenceOTU82624	1.83824	1.66154	0.523046	3.17667	0.00148979	0.0305194
	k__Bacteria; p__Firmicutes; c__Clostridia; o__Clostridiales; f__Lachnospiraceae; g__Blautia; s__	179989	2.64649	1.65808	0.486264	3.40983	0.000650026	0.0216776
	k__Bacteria; p__Bacteroidetes; c__Bacteroidia; o__Bacteroidales; f__Bacteroidaceae; g__Bacteroides; s__plebeius	New.CleanUp.ReferenceOTU36831	2.06401	1.64675	0.515413	3.195	0.00139829	0.030224
	k__Bacteria; p__Proteobacteria; c__Gammaproteobacteria; o__Enterobacteriales; f__Enterobacteriaceae; g__; s__	814442	2.56212	1.62184	0.488179	3.32223	0.000893024	0.0243923
	k__Bacteria; p__Firmicutes; c__Clostridia; o__Clostridiales; f__Ruminococcaceae; g__Faecalibacterium; s__prausnitzii	181422	5.28584	1.61155	0.544744	2.95836	0.00309279	0.0487369
	k__Bacteria; p__Firmicutes; c__Bacilli; o__Lactobacillales; f__Streptococcaceae; g__Streptococcus; s__	3166216	4.68007	1.61111	0.480884	3.35031	0.000807225	0.0240169
	k__Bacteria; p__Bacteroidetes; c__Bacteroidia; o__Bacteroidales; f__Bacteroidaceae; g__Bacteroides; s__uniformis	New.CleanUp.ReferenceOTU40000	2.21558	1.60249	0.506139	3.16611	0.00154492	0.0314243
	k__Bacteria; p__Bacteroidetes; c__Bacteroidia; o__Bacteroidales; f__Porphyromonadaceae; g__Parabacteroides; s__	New.CleanUp.ReferenceOTU35458	1.79165	1.60222	0.518902	3.0877	0.0020171	0.0370551
	k__Bacteria; p__Actinobacteria; c__Actinobacteria; o__Actinomycetales; f__Propionibacteriaceae; g__; s__	12727	1.86902	1.60069	0.515821	3.10319	0.00191444	0.0358864
	k__Bacteria; p__Firmicutes; c__Clostridia; o__Clostridiales; f__Veillonellaceae; g__Mitsuokella; s__multacida	New.CleanUp.ReferenceOTU9898	1.7873	1.59865	0.51855	3.08293	0.00204972	0.0372062
	k__Bacteria; p__Firmicutes; c__Clostridia; o__Clostridiales; f__Ruminococcaceae; g__; s__	New.CleanUp.ReferenceOTU71315	7.54246	1.59385	0.420539	3.79003	0.00015063	0.00900016
	k__Bacteria; p__Bacteroidetes; c__Bacteroidia; o__Bacteroidales; f__Bacteroidaceae; g__Bacteroides; s__plebeius	New.CleanUp.ReferenceOTU38147	2.08059	1.58923	0.499654	3.18066	0.00146942	0.0305194
	k__Bacteria; p__Proteobacteria; c__Gammaproteobacteria; o__Enterobacteriales; f__Enterobacteriaceae; g__; s__	New.CleanUp.ReferenceOTU27454	2.95808	1.58377	0.51937	3.04941	0.00229295	0.0407709
	k__Bacteria; p__Bacteroidetes; c__Bacteroidia; o__Bacteroidales; f__Bacteroidaceae; g__Bacteroides; s__	New.CleanUp.ReferenceOTU79098	1.78183	1.58246	0.517872	3.05571	0.00224531	0.0402473
	k__Bacteria; p__Firmicutes; c__Clostridia; o__Clostridiales; f__Clostridiaceae; NA; NA	New.CleanUp.ReferenceOTU17406	3.55666	1.57613	0.501657	3.14186	0.0016788	0.0329781
	k__Bacteria; p__Firmicutes; c__Clostridia; o__Clostridiales; f__Lachnospiraceae; NA; NA	345354	8.36788	1.56956	0.449291	3.4934	0.000476908	0.018237
	k__Bacteria; p__Firmicutes; c__Clostridia; o__Clostridiales; f__Ruminococcaceae; g__Ruminococcus; s__	New.ReferenceOTU133	9.91245	1.56272	0.506129	3.08758	0.00201791	0.0370551
	k__Bacteria; p__Fusobacteria; c__Fusobacteriia; o__Fusobacteriales; f__Fusobacteriaceae; g__Fusobacterium; s__	4439398	1.79215	1.55802	0.516868	3.01435	0.00257527	0.0434464
	k__Bacteria; p__Bacteroidetes; c__Bacteroidia; o__Bacteroidales; f__Rikenellaceae; g__; s__	New.CleanUp.ReferenceOTU24044	1.86388	1.55306	0.482341	3.21985	0.00128259	0.0291687
	k__Bacteria; p__Bacteroidetes; c__Bacteroidia; o__Bacteroidales; f__Rikenellaceae; g__; s__	New.CleanUp.ReferenceOTU14699	1.89281	1.54928	0.487039	3.18102	0.00146757	0.0305194
	k__Bacteria; p__Firmicutes; c__Clostridia; o__Clostridiales; f__Ruminococcaceae; g__Ruminococcus; s__	New.CleanUp.ReferenceOTU46613	1.95489	1.53955	0.494301	3.11461	0.0018419	0.0356929
	k__Bacteria; p__Firmicutes; c__Clostridia; o__Clostridiales; f__Ruminococcaceae; g__; s__	New.CleanUp.ReferenceOTU15099	1.70308	1.52492	0.489934	3.11249	0.00185515	0.0357085
	k__Bacteria; p__Firmicutes; c__Clostridia; o__Clostridiales; f__Lachnospiraceae; g__Blautia; NA	145572	1.82737	1.52352	0.493005	3.09028	0.00199967	0.0370551
	k__Bacteria; p__Firmicutes; c__Clostridia; o__Clostridiales; f__Lachnospiraceae; g__; s__	New.CleanUp.ReferenceOTU44914	2.23551	1.52157	0.50755	2.99787	0.00271874	0.0450713
	k__Bacteria; p__Bacteroidetes; c__Bacteroidia; o__Bacteroidales; f__Prevotellaceae; g__Prevotella; s__	New.CleanUp.ReferenceOTU65984	1.73431	1.51786	0.513433	2.95629	0.00311361	0.0487968
	k__Bacteria; p__Firmicutes; c__Clostridia; o__Clostridiales; f__Ruminococcaceae; g__; s__	294747	1.73132	1.51539	0.513183	2.95292	0.00314786	0.0489705
	k__Bacteria; p__Firmicutes; c__Clostridia; o__Clostridiales; f__Ruminococcaceae; g__Faecalibacterium; s__prausnitzii	New.CleanUp.ReferenceOTU30209	1.71785	1.50422	0.512054	2.93763	0.00330734	0.0499234
	k__Bacteria; p__Firmicutes; c__Clostridia; o__Clostridiales; NA; NA; NA	New.CleanUp.ReferenceOTU84863	1.98812	1.49105	0.464536	3.20976	0.00132844	0.0291687
	k__Bacteria; p__Bacteroidetes; c__Bacteroidia; o__Bacteroidales; f__Bacteroidaceae; g__Bacteroides; s__	158711	1.70479	1.48914	0.49001	3.039	0.00237366	0.0414608
	k__Bacteria; p__Firmicutes; c__Erysipelotrichi; o__Erysipelotrichales; f__Erysipelotrichaceae; g__cc_115; s__	362470	1.86655	1.48189	0.490204	3.02301	0.00250274	0.0427254
	k__Bacteria; p__Bacteroidetes; c__Bacteroidia; o__Bacteroidales; f__Bacteroidaceae; g__Bacteroides; s__	New.CleanUp.ReferenceOTU30695	1.91721	1.4808	0.496488	2.98254	0.00285869	0.0463204
	k__Bacteria; p__Firmicutes; c__Clostridia; o__Clostridiales; f__Ruminococcaceae; g__Ruminococcus; s__	New.CleanUp.ReferenceOTU9235	1.70327	1.4493	0.492848	2.94066	0.00327517	0.0499234
	k__Bacteria; p__Firmicutes; c__Clostridia; o__Clostridiales; f__Lachnospiraceae; g__; s__	New.CleanUp.ReferenceOTU20135	3.22197	1.44081	0.41199	3.4972	0.000470174	0.0182224
	k__Bacteria; p__Firmicutes; c__Erysipelotrichi; o__Erysipelotrichales; f__Erysipelotrichaceae; g__Catenibacterium; s__	New.CleanUp.ReferenceOTU58129	2.00898	1.39979	0.460832	3.03752	0.0023853	0.0414608
	k__Bacteria; p__Firmicutes; c__Clostridia; o__Clostridiales; f__Lachnospiraceae; g__Blautia; s__	New.CleanUp.ReferenceOTU87093	2.64766	1.3822	0.454272	3.04266	0.00234495	0.0412596
	k__Bacteria; p__Firmicutes; c__Clostridia; o__Clostridiales; f__; g__; s__	New.ReferenceOTU238	3.63572	1.37962	0.42165	3.27195	0.00106809	0.02596
	k__Bacteria; p__Firmicutes; c__Clostridia; o__Clostridiales; f__Lachnospiraceae; g__; s__	New.CleanUp.ReferenceOTU80004	4.94743	1.37846	0.426465	3.23228	0.00122806	0.0284039
	k__Bacteria; p__Bacteroidetes; c__Bacteroidia; o__Bacteroidales; f__Bacteroidaceae; g__Bacteroides; s__	New.CleanUp.ReferenceOTU90251	1.82898	1.3735	0.458726	2.99415	0.0027521	0.0453622
	k__Bacteria; p__Firmicutes; c__Clostridia; o__Clostridiales; f__Ruminococcaceae; g__Faecalibacterium; s__prausnitzii	New.ReferenceOTU257	5.09206	1.36903	0.454804	3.01016	0.00261114	0.0437939
	k__Bacteria; p__Firmicutes; c__Clostridia; o__Clostridiales; f__Lachnospiraceae; g__; s__	New.CleanUp.ReferenceOTU58162	1.94075	1.31266	0.433607	3.02729	0.00246756	0.0425141

## Sheet: Supp Table S1G
Supplementary Table S1G
	LEfSe biomarkers across geography	Nunavut biomarkers
		Taxa	LDA score
		Bacteria_Firmicutes_Clostridia_Clostridiales_Lachnospiraceae_g__	-4.1274	*
		Bacteria_Bacteroidetes_Bacteroidia_Bacteroidales_S24_7_g__	-3.96888
		Bacteria_Proteobacteria_Betaproteobacteria	-3.46768	* ✝
		Bacteria_Proteobacteria_Betaproteobacteria_Burkholderiales	-3.46792	* ✝
		Bacteria_Proteobacteria_Betaproteobacteria_Burkholderiales_Alcaligenaceae	-3.46754	* ✝
		Bacteria_Proteobacteria_Betaproteobacteria_Burkholderiales_Alcaligenaceae_Sutterella	-3.46754	* ✝
		Bacteria_Cyanobacteria	-3.2954
		Bacteria_Cyanobacteria_4C0d_2	-3.29471
		Bacteria_Cyanobacteria_4C0d_2_YS2_f___g__	-3.29471
		Bacteria_Firmicutes_Clostridia_Clostridiales_Lachnospiraceae_Roseburia	-3.26428
		Bacteria_Proteobacteria_Deltaproteobacteria_Desulfovibrionales_Desulfovibrionaceae_Bilophila	-2.82514	*
		Bacteria_TM7_TM7_3_I025_Rs_045_g__	-2.68614
		Bacteria_TM7_TM7_3_I025	-2.65079
		Bacteria_Firmicutes_Clostridia_Clostridiales_Peptococcaceae_Peptococcus	-2.29315
		Montreal biomarkers
		Taxa	LDA score
		Bacteria_Firmicutes_Bacilli	3.81561
		Bacteria_Firmicutes_Bacilli_Lactobacillales	3.77166
		Bacteria_Firmicutes_Bacilli_Bacillales_Planococcaceae	2.94358
		Bacteria_Firmicutes_Bacilli_Bacillales_Planococcaceae_Other	2.90771
	LEfSe biomarkers across diet	Inuit diet biomarkers
		Taxa	LDA score
		Bacteria_Firmicutes_Clostridia_Clostridiales_Lachnospiraceae_g__	-4.19542	*
		Bacteria_Proteobacteria_Betaproteobacteria	-3.52632	* ✝
		Bacteria_Proteobacteria_Betaproteobacteria_Burkholderiales	-3.51902	* ✝
		Bacteria_Proteobacteria_Betaproteobacteria_Burkholderiales_Alcaligenaceae	-3.49561	* ✝
		Bacteria_Proteobacteria_Betaproteobacteria_Burkholderiales_Alcaligenaceae_Sutterella	-3.49561	* ✝
		Bacteria_Proteobacteria_Deltaproteobacteria_Desulfovibrionales_Desulfovibrionaceae_Bilophila	-2.91219	*
		Western diet biomarkers
		Taxa	LDA score
		Bacteria_Firmicutes_Clostridia_Clostridiales_Ruminococcaceae	4.15451
		Bacteria_Proteobacteria_Gammaproteobacteria_Pseudomonadales	3.59477
		Bacteria_Actinobacteria_Actinobacteria_Actinomycetales_Actinomycetaceae	3.19113
		Bacteria_Actinobacteria_Actinobacteria_Actinomycetales_Actinomycetaceae_Actinomyces	3.07631
		Bacteria_Actinobacteria_Actinobacteria_Actinomycetales	3.07358
	LEfSe biomarkers across diet in Nunavut participants only	Western diet biomarkers
		Taxa	LDA score
		Bacteria_Bacteroidetes_Bacteroidia_Bacteroidales_Prevotellaceae	4.71353
		Bacteria_Bacteroidetes_Bacteroidia_Bacteroidales_Prevotellaceae_Prevotella	4.66178
		Bacteria_Firmicutes_Clostridia_Clostridiales_Lachnospiraceae_Lachnobacterium	3.59715
		Bacteria_Actinobacteria_Actinobacteria_Actinomycetales_Actinomycetaceae_Arcanobacterium	3.49862
		Bacteria_Firmicutes_Clostridia_Clostridiales_Syntrophomonadaceae_Syntrophomonas	3.23283
		Bacteria_Fusobacteria_Fusobacteriia_Fusobacteriales_Leptotrichiaceae_Sneathia	3.21338
		Bacteria_Firmicutes_Bacilli_Lactobacillales_Lactobacillaceae_Other	3.13324
		Bacteria_Firmicutes_Clostridia_Clostridiales_Syntrophomonadaceae	3.02199
		Bacteria_Actinobacteria_Actinobacteria_Bifidobacteriales_Bifidobacteriaceae_Scardovia	2.82707
		Bacteria_Firmicutes_Clostridia_Clostridiales__Tissierellaceae__Peptoniphilus	2.52052
		Bacteria_Firmicutes_Clostridia_Clostridiales__Tissierellaceae__Anaerococcus	2.38454
		Bacteria_Firmicutes_Clostridia_Clostridiales_Peptococcaceae_g__	2.13172
		Bacteria_Firmicutes_Clostridia_Clostridiales_Veillonellaceae_Other	2.11111
		Bacteria_Firmicutes_Clostridia_Clostridiales_Veillonellaceae_Mitsuokella	2.09801
	LEfSe biomarkers across BMI	BMI < 25 biomarkers
		Taxa	LDA score
		Bacteria_Firmicutes	4.66438
		Bacteria_Firmicutes_Clostridia	4.6226
		Bacteria_Firmicutes_Clostridia_Clostridiales_Ruminococcaceae_g__	4.09738
		Bacteria_Firmicutes_Clostridia_Clostridiales_f___g__	3.99591
		Bacteria_Firmicutes_Clostridia_Clostridiales_Clostridiaceae_g__	3.84771
		Bacteria_Firmicutes_Bacilli	3.65487
		Bacteria_Proteobacteria_Gammaproteobacteria_Pseudomonadales	3.61078
		Bacteria_Firmicutes_Bacilli_Lactobacillales	3.60737
		Bacteria_TM7_TM7_3_o___f___g__	3.51899
		Bacteria_TM7	3.50308
		Bacteria_Actinobacteria_Actinobacteria_Actinomycetales_Actinomycetaceae_Actinomyces	3.16628
		Bacteria_Firmicutes_Clostridia_Clostridiales_Clostridiaceae_SMB53	3.09491
		Bacteria_Actinobacteria_Actinobacteria_Actinomycetales	3.02363
		Bacteria_Firmicutes_Bacilli_Lactobacillales_Enterococcaceae_Enterococcus	3.01072
		Bacteria_Actinobacteria_Actinobacteria_Actinomycetales_Actinomycetaceae	2.9988
		Bacteria_Firmicutes_Bacilli_Bacillales_Planococcaceae	2.95628
		Bacteria_Firmicutes_Bacilli_Lactobacillales_Streptococcaceae_Lactococcus	2.95602
		Bacteria_Firmicutes_Bacilli_Bacillales_Planococcaceae_Other	2.88024
		Bacteria_Firmicutes_Clostridia_Clostridiales_Lachnospiraceae_Other	2.80999
		Bacteria_Firmicutes_Erysipelotrichi_Erysipelotrichales_Erysipelotrichaceae_Bulleidia	2.64856
		Bacteria_Firmicutes_Clostridia_Clostridiales_Other	2.58008
		Bacteria_Firmicutes_Clostridia_Clostridiales_Other_Other	2.58008
		Bacteria_Firmicutes_Bacilli_Bacillales_Bacillaceae_Bacillus	2.47484
		Bacteria_Firmicutes_Bacilli_Lactobacillales_Carnobacteriaceae_Granulicatella	2.47426
		Bacteria_Firmicutes_Bacilli_Lactobacillales_Carnobacteriaceae	2.47426
		BMI > 25 biomarkers
		Taxa	LDA score
		Bacteria_Firmicutes_Clostridia_Clostridiales_Veillonellaceae_Acidaminococcus	2.69995
		Bacteria_Proteobacteria_Betaproteobacteria	3.64453	✝
		Bacteria_Proteobacteria_Betaproteobacteria_Burkholderiales_Alcaligenaceae	3.6479	✝
		Bacteria_Proteobacteria_Betaproteobacteria_Burkholderiales_Alcaligenaceae_Sutterella	3.6479	✝
		Bacteria_Proteobacteria_Betaproteobacteria_Burkholderiales	3.64859	✝
		Bacteria_Bacteroidetes_Bacteroidia_Bacteroidales_Porphyromonadaceae	3.81433
		Bacteria_Bacteroidetes_Bacteroidia_Bacteroidales_Porphyromonadaceae_Parabacteroides	3.81439
		Bacteria_Bacteroidetes_Bacteroidia_Bacteroidales	4.69603

## Sheet: Supp Table S1H
Supplementary Table S1H
	Genus	Association	Oligotype ID (Figure 6)	Oligotypes (informative positions)	Direction of Association	LDA score	P-value
	Prevotella	Inuit DIET (within Nunavut)	NA	CTAGTCCGGCCCATGGATGCGGCGTCAGAGGCCACG	NeverRarely	4.71295	0.0236516
			NA	CAGTCCGGGCGCGTTATGCATAATTACGGAAATGGA	NeverRarely	3.58728	0.0338949
	Akkermansia	DIET (both cohorts)	3	CGTGGCGGCGACAG	NeverRarely	4.57499	0.00214535
			4	GTCTCGCCACTGCG	NeverRarely	5.55474	0.0157463
			5	CGTGGGCGTTACAG	SometimesOften	4.90389	0.0496247
			1	GTCGCGCCACTGCG	SometimesOften	5.07923	0.044071
		GEOGRAPHY	3	CGTGGCGGCGACAG	Montreal	4.45199	0.00505989
			4	GTCTCGCCACTGCG	Montreal	5.53724	0.0130137
			1	GTCGCGCCACTGCG	Resolute	5.31896	0.0362569
			2	CGGGGGCGCTACAG	Resolute	4.35294	0.0383307
